# Supplementary material for: A comprehensive molecular characterization of the 8q22.2 region reveals the prognostic relevance of OSR2 mRNA in muscle invasive bladder cancer
Source: PLoS One. 2021 Mar 12;16(3):e0248342. doi: 10.1371/journal.pone.0248342 (PMC7954304; doi:10.1371/journal.pone.0248342)
Supplement: S1 Document — (XLSX) [file pone.0248342.s008.xlsx]

## Sheet: S1 Document
SAMPLE_ID	STUDY_ID	Age	gender	L clear	T Stage (T2 vers T3/4)	American Joint Committee on Cancer Tumor Stage Code	Basal versus Luminal TGCA	mRNA cluster	Basal Non basal[Case ID]	Luminal[Case ID]	Neuronal subtype vers rest	Neuronal subtype basal luminal	8q22.2 CNA core	8q22.2 CNA extended 1	8q22.2 CNA extended 2	8q22.2 mRNA core 1	Disease Free (Months)	Disease Free Status	DFS Zensor (1=DF)	Overall Survival (Months)	Overall Survival Status	OS Zensor (1=living)	Adjuvant chemtherapy	SAMPLE_ID	Diagnosis Age	STK3 CNA	OSR2 CNA	STK3 mRNA	OSR2 mRNA	RNF19A mRNAz2	SPAG1 mRNAz2	RGS22 mRNAz2	POLR2K mRNAz2	FBXO43 mRNAz2	COX6C mRNAz2	VPS13B mRNAz2	STK3 mRNAz2	OSR2 mRNAz2	KCNS2 mRNAz2	RPL30 mRNAz2	RIDA mRNAz2	POP1 mRNAz2	NIPAL2 mRNAz2	ERICH5 mRNAz2	sample ID	TP53 mutation	KMT2D mutation	KDM5A mutation	ARID1A mutation
TCGA-2F-A9KQ-01	blca_tcga_pub_2017	<70	MALE	N0	T3_4	T3a	Luminal	Luminal_papillary	nicht Basal	Luminal	not neuronal	Luminal	not	not	not	not	94.81	DiseaseFree	1	94.81	LIVING	1	NO Adjuvant Therapy	TCGA-2F-A9KQ-01	69	NONAMP	NONAMP	NONAMP	NONAMP	NONAMP	NONAMP	NONAMP	NONAMP	NONAMP	NONAMP	NONAMP	NONAMP	NONAMP	NONAMP	NONAMP	NONAMP	NONAMP	AMP	AMP	TCGA-2F-A9KQ-01	0	0	0	0
TCGA-2F-A9KR-01	blca_tcga_pub_2017	<70	FEMALE	N0	T3_4	T3a	Luminal	Luminal_papillary	nicht Basal	Luminal	not neuronal	Luminal	not	not	not	not	101.38	Recurred/Progressed	0	104.57	DECEASED	0	NO Adjuvant Therapy	TCGA-2F-A9KR-01	59	NONAMP	NONAMP	NONAMP	NONAMP	NONAMP	NONAMP	NONAMP	NONAMP	NONAMP	NONAMP	AMP	NONAMP	NONAMP	NONAMP	NONAMP	NONAMP	NONAMP	AMP	NONAMP	TCGA-2F-A9KR-01	0	1	0	0
TCGA-2F-A9KT-01	blca_tcga_pub_2017	>=70	MALE	N0	T2	T2b	Luminal	Luminal_papillary	nicht Basal	Luminal	not neuronal	Luminal	not	not	not	not	108.87	DiseaseFree	1	108.87	LIVING	1	NO Adjuvant Therapy	TCGA-2F-A9KT-01	83	NONAMP	NONAMP	NONAMP	NONAMP	NONAMP	NONAMP	NONAMP	NONAMP	NONAMP	NONAMP	NONAMP	NONAMP	NONAMP	NONAMP	NONAMP	NONAMP	NONAMP	NONAMP	NONAMP	TCGA-2F-A9KT-01	0	0	0	0
TCGA-2F-A9KW-01	blca_tcga_pub_2017	<70	FEMALE	N0	T3_4	T3b	Luminal	Luminal	nicht Basal	Luminal	not neuronal	Luminal	AMP	AMP	not	not	2.79	Recurred/Progressed	0	8.34	DECEASED	0	NO Adjuvant Therapy	TCGA-2F-A9KW-01	67	NONAMP	NONAMP	NONAMP	NONAMP	NONAMP	NONAMP	NONAMP	AMP	NONAMP	AMP	NONAMP	NONAMP	NONAMP	NONAMP	NONAMP	NONAMP	NONAMP	NONAMP	NONAMP	TCGA-2F-A9KW-01	0	0	0	1
TCGA-4Z-AA7M-01	blca_tcga_pub_2017	<70	MALE	N0	T3_4	T3a	Luminal	Luminal_papillary	nicht Basal	Luminal	not neuronal	Luminal	AMP	AMP	AMP	AMP	16.26	DiseaseFree	1	16.26	LIVING	1	NO Adjuvant Therapy	TCGA-4Z-AA7M-01	65	AMP	AMP	AMP	NONAMP	AMP	AMP	NONAMP	AMP	AMP	AMP	AMP	AMP	NONAMP	NONAMP	AMP	AMP	AMP	AMP	AMP	TCGA-4Z-AA7M-01	1	1	0	0
TCGA-4Z-AA7N-01	blca_tcga_pub_2017	<70	MALE	N0	T3_4	T3a	Luminal	Luminal_infiltrated	nicht Basal	Luminal	not neuronal	Luminal	not	not	not	not		NA		44.91	DECEASED	0	NO Adjuvant Therapy	TCGA-4Z-AA7N-01	65	NONAMP	NONAMP	NONAMP	NONAMP	AMP	NONAMP	NONAMP	NONAMP	NONAMP	NONAMP	AMP	NONAMP	NONAMP	AMP	NONAMP	NONAMP	NONAMP	NONAMP	NONAMP	TCGA-4Z-AA7N-01	0	0	0	0
TCGA-4Z-AA7O-01	blca_tcga_pub_2017	<70	MALE	N0	T2	T2a	Luminal	Luminal_papillary	nicht Basal	Luminal	not neuronal	Luminal	not	not	not	not	16.82	DiseaseFree	1	16.82	LIVING	1	NO Adjuvant Therapy	TCGA-4Z-AA7O-01	64	NONAMP	NONAMP	NONAMP	NONAMP	NONAMP	NONAMP	NONAMP	NONAMP	NONAMP	NONAMP	NONAMP	NONAMP	NONAMP	NONAMP	NONAMP	NONAMP	NONAMP	NONAMP	NONAMP	TCGA-4Z-AA7O-01	0	1	0	1
TCGA-4Z-AA7Q-01	blca_tcga_pub_2017	>=70	MALE		T3_4	T3a	Basal	Basal_squamous	Basal	nicht Luminal	not neuronal	Basal	not	not	not	not		NA		16.75	DECEASED	0	NO Adjuvant Therapy	TCGA-4Z-AA7Q-01	79	NONAMP	NONAMP	NONAMP	NONAMP	NONAMP	NONAMP	NONAMP	NONAMP	NONAMP	NONAMP	NONAMP	NONAMP	NONAMP	NONAMP	NONAMP	NONAMP	NONAMP	NONAMP	NONAMP	TCGA-4Z-AA7Q-01	1	1	0	0
TCGA-4Z-AA7R-01	blca_tcga_pub_2017	>=70	MALE	N0	T3_4	T4b		Neuronal	nicht Basal	nicht Luminal	neuronal	Neuronal	AMP	AMP	AMP	not	11.6	Recurred/Progressed	0	17.15	DECEASED	0	NO Adjuvant Therapy	TCGA-4Z-AA7R-01	73	AMP	AMP	NONAMP	NONAMP	NONAMP	NONAMP	NONAMP	AMP	NONAMP	NONAMP	NONAMP	NONAMP	NONAMP	NONAMP	NONAMP	AMP	NONAMP	NONAMP	AMP	TCGA-4Z-AA7R-01	1	1	0	0
TCGA-4Z-AA7S-01	blca_tcga_pub_2017	<70	MALE	N0	T3_4	T4a	Luminal	Luminal_papillary	nicht Basal	Luminal	not neuronal	Luminal	AMP	AMP	not	not		NA		34.95	DECEASED	0	NO Adjuvant Therapy	TCGA-4Z-AA7S-01	66	NONAMP	NONAMP	NONAMP	NONAMP	AMP	NONAMP	NONAMP	AMP	NONAMP	AMP	AMP	NONAMP	NONAMP	NONAMP	NONAMP	NONAMP	NONAMP	NONAMP	NONAMP	TCGA-4Z-AA7S-01	0	0	0	0
TCGA-4Z-AA7W-01	blca_tcga_pub_2017	<70	MALE	N0	T2	T2a	Basal	Basal_squamous	Basal	nicht Luminal	not neuronal	Basal	not	not	not	not	24.97	Recurred/Progressed	0	27.6	LIVING	1	NO Adjuvant Therapy	TCGA-4Z-AA7W-01	55	NONAMP	NONAMP	NONAMP	NONAMP	NONAMP	NONAMP	NONAMP	NONAMP	NONAMP	NONAMP	NONAMP	NONAMP	NONAMP	NONAMP	NONAMP	NONAMP	NONAMP	NONAMP	NONAMP	TCGA-4Z-AA7W-01	1	0	0	0
TCGA-4Z-AA7Y-01	blca_tcga_pub_2017	<70	MALE	N0	T2	T2a	Luminal	Luminal_papillary	nicht Basal	Luminal	not neuronal	Luminal	not	not	not	not	50	DiseaseFree	1	50	LIVING	1	NO Adjuvant Therapy	TCGA-4Z-AA7Y-01	60	NONAMP	NONAMP	NONAMP	NONAMP	NONAMP	NONAMP	NONAMP	NONAMP	NONAMP	NONAMP	NONAMP	NONAMP	NONAMP	NONAMP	NONAMP	NONAMP	NONAMP	NONAMP	NONAMP	TCGA-4Z-AA7Y-01	0	0	0	0
TCGA-4Z-AA80-01	blca_tcga_pub_2017	>=70	MALE	N0	T2	T2a	Luminal	Luminal_papillary	nicht Basal	Luminal	not neuronal	Luminal	not	not	not	not		NA		0.62	DECEASED	0	NO Adjuvant Therapy	TCGA-4Z-AA80-01	73	NONAMP	NONAMP	NONAMP	NONAMP	NONAMP	AMP	NONAMP	AMP	NONAMP	NONAMP	NONAMP	NONAMP	NONAMP	NONAMP	NONAMP	NONAMP	NONAMP	NONAMP	AMP	TCGA-4Z-AA80-01	1	1	0	0
TCGA-4Z-AA81-01	blca_tcga_pub_2017	>=70	MALE	N0	T2	T2b	Basal	Basal_squamous	Basal	nicht Luminal	not neuronal	Basal	not	not	not	not		NA		41.72	DECEASED	0	NO Adjuvant Therapy	TCGA-4Z-AA81-01	80	NONAMP	NONAMP	AMP	NONAMP	NONAMP	NONAMP	NONAMP	AMP	NONAMP	NONAMP	NONAMP	AMP	NONAMP	NONAMP	NONAMP	NONAMP	NONAMP	NONAMP	NONAMP	TCGA-4Z-AA81-01	0	1	0	0
TCGA-4Z-AA82-01	blca_tcga_pub_2017	<70	MALE	N pos	T2	T2a	Basal	Basal_squamous	Basal	nicht Luminal	not neuronal	Basal	AMP	not	not	AMP	37.78	Recurred/Progressed	0	51.12	DECEASED	0	NO Adjuvant Therapy	TCGA-4Z-AA82-01	59	NONAMP	NONAMP	AMP	NONAMP	AMP	AMP	NONAMP	NONAMP	NONAMP	NONAMP	AMP	AMP	NONAMP	NONAMP	NONAMP	NONAMP	NONAMP	AMP	NONAMP	TCGA-4Z-AA82-01	0	0	0	0
TCGA-4Z-AA83-01	blca_tcga_pub_2017	<70	MALE	N0	T2	T2a	Luminal	Luminal_papillary	nicht Basal	Luminal	not neuronal	Luminal	not	not	not	not	66.49	DiseaseFree	1	66.49	LIVING	1	NO Adjuvant Therapy	TCGA-4Z-AA83-01	52	NONAMP	NONAMP	NONAMP	NONAMP	NONAMP	NONAMP	NONAMP	NONAMP	NONAMP	NONAMP	NONAMP	NONAMP	NONAMP	NONAMP	NONAMP	NONAMP	NONAMP	NONAMP	NONAMP	TCGA-4Z-AA83-01	0	0	0	0
TCGA-4Z-AA84-01	blca_tcga_pub_2017	<70	MALE	N pos	T3_4	T3a	Basal	Basal_squamous	Basal	nicht Luminal	not neuronal	Basal	AMP	AMP	AMP	not	15.11	DiseaseFree	1	15.11	LIVING	1	NO Adjuvant Therapy	TCGA-4Z-AA84-01	61	AMP	AMP	AMP	AMP	NONAMP	NONAMP	NONAMP	AMP	NONAMP	AMP	AMP	AMP	AMP	NONAMP	AMP	AMP	AMP	NONAMP	NONAMP	TCGA-4Z-AA84-01	1	1	0	1
TCGA-4Z-AA86-01	blca_tcga_pub_2017	<70	MALE	N pos	T3_4	T3a	Basal	Basal_squamous	Basal	nicht Luminal	not neuronal	Basal	not	not	not	not	4.47	Recurred/Progressed	0	10.22	DECEASED	0	NO Adjuvant Therapy	TCGA-4Z-AA86-01	66	NONAMP	NONAMP	NONAMP	NONAMP	NONAMP	NONAMP	NONAMP	NONAMP	NONAMP	NONAMP	NONAMP	NONAMP	NONAMP	NONAMP	NONAMP	NONAMP	NONAMP	NONAMP	NONAMP	TCGA-4Z-AA86-01	1	0	0	0
TCGA-4Z-AA87-01	blca_tcga_pub_2017	>=70	MALE	N0	T3_4	T4a	Luminal	Luminal_infiltrated	nicht Basal	Luminal	not neuronal	Luminal	AMP	AMP	not	not	19.09	Recurred/Progressed	0	47.77	LIVING	1	Adjuvant Chemo	TCGA-4Z-AA87-01	72	NONAMP	NONAMP	NONAMP	NONAMP	NONAMP	AMP	NONAMP	AMP	NONAMP	AMP	NONAMP	NONAMP	NONAMP	NONAMP	NONAMP	AMP	NONAMP	NONAMP	NONAMP	TCGA-4Z-AA87-01	1	0	0	0
TCGA-4Z-AA89-01	blca_tcga_pub_2017	<70	MALE	N0	T3_4	T4b	Luminal	Luminal_papillary	nicht Basal	Luminal	not neuronal	Luminal	not	not	not	AMP	29.07	Recurred/Progressed	0	33.8	LIVING	1	NO Adjuvant Therapy	TCGA-4Z-AA89-01	60	NONAMP	NONAMP	NONAMP	NONAMP	AMP	AMP	NONAMP	NONAMP	NONAMP	NONAMP	NONAMP	NONAMP	NONAMP	NONAMP	NONAMP	NONAMP	NONAMP	NONAMP	NONAMP	TCGA-4Z-AA89-01	0	0	0	0
TCGA-5N-A9KI-01	blca_tcga_pub_2017	>=70	FEMALE		T3_4	T4	Luminal	Luminal_infiltrated	nicht Basal	Luminal	not neuronal	Luminal	not	not	not	not		NA		2.5	DECEASED	0	NO Adjuvant Therapy	TCGA-5N-A9KI-01	76	NONAMP	NONAMP	NONAMP	NONAMP	NONAMP	NONAMP	NONAMP	NONAMP	NONAMP	NONAMP	NONAMP	NONAMP	NONAMP	NONAMP	NONAMP	NONAMP	NONAMP	NONAMP	NONAMP	TCGA-5N-A9KI-01	1	0	0	1
TCGA-5N-A9KM-01	blca_tcga_pub_2017	>=70	FEMALE	N0	T3_4	T4a	Luminal	Luminal_infiltrated	nicht Basal	Luminal	not neuronal	Luminal	not	not	not	not	9.07	Recurred/Progressed	0	17.41	DECEASED	0	NO Adjuvant Therapy	TCGA-5N-A9KM-01	73	NONAMP	NONAMP	NONAMP	NONAMP	AMP	NONAMP	NONAMP	NONAMP	NONAMP	NONAMP	NONAMP	NONAMP	NONAMP	NONAMP	NONAMP	AMP	NONAMP	NONAMP	NONAMP	TCGA-5N-A9KM-01	0	0	0	0
TCGA-BL-A13I-01	blca_tcga_pub_2017	<70	FEMALE	N0	T3_4	T3	Basal	Basal_squamous	Basal	nicht Luminal	not neuronal	Basal	not	not	not	not	7.1	Recurred/Progressed	0	7.33	DECEASED	0		TCGA-BL-A13I-01	57	NONAMP	NONAMP	NONAMP	AMP	NONAMP	NONAMP	NONAMP	NONAMP	NONAMP	NONAMP	NONAMP	NONAMP	AMP	NONAMP	NONAMP	NONAMP	NONAMP	NONAMP	NONAMP	TCGA-BL-A13I-01	0	0	0	1
TCGA-BL-A13J-01	blca_tcga_pub_2017	<70	MALE	N pos	T3_4	T4	Luminal	Luminal_infiltrated	nicht Basal	Luminal	not neuronal	Luminal	not	not	not	not		NA		2.66	DECEASED	0		TCGA-BL-A13J-01	65	NONAMP	NONAMP	NONAMP	NONAMP	NONAMP	NONAMP	NONAMP	NONAMP	NONAMP	NONAMP	AMP	NONAMP	NONAMP	NONAMP	NONAMP	NONAMP	NONAMP	AMP	NONAMP	TCGA-BL-A13J-01	1	0	0	0
TCGA-BL-A3JM-01	blca_tcga_pub_2017	<70	MALE	N0	T3_4	T3		Neuronal	nicht Basal	nicht Luminal	neuronal	Neuronal	not	not	not	not	3.65	Recurred/Progressed	0	6.73	DECEASED	0		TCGA-BL-A3JM-01	62	NONAMP	NONAMP	AMP	NONAMP	NONAMP	NONAMP	NONAMP	NONAMP	NONAMP	NONAMP	NONAMP	AMP	NONAMP	NONAMP	NONAMP	NONAMP	NONAMP	NONAMP	NONAMP	TCGA-BL-A3JM-01	1	0	0	1
TCGA-BL-A5ZZ-01	blca_tcga_pub_2017	>=70	FEMALE	N0	T3_4	T4a	Basal	Basal_squamous	Basal	nicht Luminal	not neuronal	Basal	not	not	not	not	7.95	Recurred/Progressed	0	12.39	LIVING	1	NO Adjuvant Therapy	TCGA-BL-A5ZZ-01	80	NONAMP	NONAMP	NONAMP	NONAMP	NONAMP	NONAMP	NONAMP	NONAMP	NONAMP	NONAMP	NONAMP	NONAMP	NONAMP	AMP	NONAMP	AMP	NONAMP	NONAMP	NONAMP	TCGA-BL-A5ZZ-01	0	1	0	1
TCGA-BT-A0S7-01	blca_tcga_pub_2017	>=70	MALE	N0	T3_4	T4a		Neuronal	nicht Basal	nicht Luminal	neuronal	Neuronal	not	not	not	not		NA		6.57	DECEASED	0		TCGA-BT-A0S7-01	75	NONAMP	NONAMP	NONAMP	NONAMP	NONAMP	NONAMP	NONAMP	NONAMP	NONAMP	NONAMP	NONAMP	NONAMP	NONAMP	NONAMP	NONAMP	NONAMP	NONAMP	NONAMP	NONAMP	TCGA-BT-A0S7-01	0	0	0	0
TCGA-BT-A0YX-01	blca_tcga_pub_2017	>=70	FEMALE	N0	T3_4	T3b	Basal	Basal_squamous	Basal	nicht Luminal	not neuronal	Basal	not	not	not	not	10.71	Recurred/Progressed	0	13.14	DECEASED	0		TCGA-BT-A0YX-01	70	NONAMP	NONAMP	NONAMP	NONAMP	NONAMP	NONAMP	NONAMP	NONAMP	NONAMP	NONAMP	NONAMP	NONAMP	NONAMP	NONAMP	NONAMP	NONAMP	AMP	NONAMP	NONAMP	TCGA-BT-A0YX-01	0	1	0	1
TCGA-BT-A20J-01	blca_tcga_pub_2017	>=70	MALE	N0	T2	T2b	Basal	Basal_squamous	Basal	nicht Luminal	not neuronal	Basal	not	not	not	not	14.19	Recurred/Progressed	0	19.02	DECEASED	0		TCGA-BT-A20J-01	75	NONAMP	NONAMP	NONAMP	NONAMP	NONAMP	AMP	NONAMP	NONAMP	NONAMP	NONAMP	NONAMP	NONAMP	NONAMP	NONAMP	NONAMP	NONAMP	NONAMP	NONAMP	NONAMP	TCGA-BT-A20J-01	1	0	0	0
TCGA-BT-A20N-01	blca_tcga_pub_2017	>=70	MALE	N0	T3_4	T3a	Luminal	Luminal_papillary	nicht Basal	Luminal	not neuronal	Luminal	not	not	not	not		NA		26.12	DECEASED	0		TCGA-BT-A20N-01	72	NONAMP	NONAMP	NONAMP	NONAMP	NONAMP	NONAMP	NONAMP	AMP	NONAMP	NONAMP	NONAMP	NONAMP	NONAMP	NONAMP	NONAMP	NONAMP	NONAMP	NONAMP	NONAMP	TCGA-BT-A20N-01	1	1	1	0
TCGA-BT-A20O-01	blca_tcga_pub_2017	>=70	MALE	N0	T3_4	T3a	Basal	Basal_squamous	Basal	nicht Luminal	not neuronal	Basal	not	not	not	not	10.35	Recurred/Progressed	0	12.16	DECEASED	0		TCGA-BT-A20O-01	75	NONAMP	NONAMP	NONAMP	AMP	NONAMP	NONAMP	NONAMP	NONAMP	AMP	NONAMP	NONAMP	NONAMP	AMP	NONAMP	NONAMP	NONAMP	AMP	NONAMP	NONAMP	TCGA-BT-A20O-01	1	0	0	0
TCGA-BT-A20P-01	blca_tcga_pub_2017	>=70	FEMALE	N0	T3_4	T3a	Luminal	Luminal_papillary	nicht Basal	Luminal	not neuronal	Luminal	not	not	not	not		NA		17.87	DECEASED	0		TCGA-BT-A20P-01	81	NONAMP	NONAMP	NONAMP	NONAMP	NONAMP	NONAMP	NONAMP	NONAMP	NONAMP	NONAMP	NONAMP	NONAMP	NONAMP	NONAMP	NONAMP	NONAMP	NONAMP	NONAMP	NONAMP	TCGA-BT-A20P-01	0	0	0	0
TCGA-BT-A20Q-01	blca_tcga_pub_2017	>=70	MALE	N pos	T3_4	T3b	Luminal	Luminal_infiltrated	nicht Basal	Luminal	not neuronal	Luminal	not	not	not	not		NA		19.48	DECEASED	0		TCGA-BT-A20Q-01	73	NONAMP	NONAMP	NONAMP	NONAMP	NONAMP	NONAMP	NONAMP	NONAMP	NONAMP	NONAMP	NONAMP	NONAMP	NONAMP	NONAMP	NONAMP	NONAMP	NONAMP	NONAMP	NONAMP	TCGA-BT-A20Q-01	0	0	0	1
TCGA-BT-A20R-01	blca_tcga_pub_2017	>=70	FEMALE	N pos	T3_4	T3b	Luminal	Luminal_infiltrated	nicht Basal	Luminal	not neuronal	Luminal	not	not	not	not		NA		5.06	DECEASED	0		TCGA-BT-A20R-01	79	NONAMP	NONAMP	NONAMP	NONAMP	NONAMP	AMP	NONAMP	NONAMP	NONAMP	NONAMP	NONAMP	NONAMP	NONAMP	NONAMP	NONAMP	NONAMP	NONAMP	NONAMP	NONAMP	TCGA-BT-A20R-01	1	0	0	1
TCGA-BT-A20T-01	blca_tcga_pub_2017	<70	MALE	N pos	T3_4	T3b	Luminal	Luminal_infiltrated	nicht Basal	Luminal	not neuronal	Luminal	not	not	not	not	10.32	Recurred/Progressed	0	14.88	DECEASED	0		TCGA-BT-A20T-01	63	NONAMP	NONAMP	NONAMP	NONAMP	NONAMP	NONAMP	NONAMP	NONAMP	NONAMP	NONAMP	NONAMP	NONAMP	NONAMP	NONAMP	NONAMP	NONAMP	NONAMP	NONAMP	NONAMP	TCGA-BT-A20T-01	0	0	0	0
TCGA-BT-A20U-01	blca_tcga_pub_2017	>=70	FEMALE	N0	T3_4	T3a	Basal	Basal_squamous	Basal	nicht Luminal	not neuronal	Basal	not	not	not	not		NA		14.95	DECEASED	0		TCGA-BT-A20U-01	70	NONAMP	NONAMP	NONAMP	NONAMP	NONAMP	NONAMP	NONAMP	NONAMP	NONAMP	NONAMP	NONAMP	NONAMP	NONAMP	NONAMP	NONAMP	NONAMP	NONAMP	NONAMP	NONAMP	TCGA-BT-A20U-01	1	0	0	0
TCGA-BT-A20V-01	blca_tcga_pub_2017	<70	FEMALE	N pos	T3_4	T4a	Basal	Basal_squamous	Basal	nicht Luminal	not neuronal	Basal	not	not	not	not		NA		5.06	DECEASED	0		TCGA-BT-A20V-01	59	NONAMP	NONAMP	AMP	NONAMP	NONAMP	NONAMP	NONAMP	NONAMP	NONAMP	NONAMP	NONAMP	AMP	NONAMP	NONAMP	NONAMP	AMP	AMP	NONAMP	NONAMP	TCGA-BT-A20V-01	0	0	0	0
TCGA-BT-A20W-01	blca_tcga_pub_2017	>=70	MALE	N0	T2	T2b	Luminal	Luminal	nicht Basal	Luminal	not neuronal	Luminal	AMP	AMP	AMP	AMP		NA		8.34	DECEASED	0		TCGA-BT-A20W-01	71	AMP	AMP	NONAMP	NONAMP	AMP	AMP	NONAMP	AMP	NONAMP	AMP	NONAMP	NONAMP	NONAMP	NONAMP	AMP	AMP	NONAMP	NONAMP	NONAMP	TCGA-BT-A20W-01	0	0	0	0
TCGA-BT-A20X-01	blca_tcga_pub_2017	<70	MALE	N pos	T3_4	T4a	Basal	Basal_squamous	Basal	nicht Luminal	not neuronal	Basal	not	not	not	not		NA		8.25	DECEASED	0		TCGA-BT-A20X-01	56	NONAMP	NONAMP	AMP	NONAMP	NONAMP	NONAMP	NONAMP	NONAMP	NONAMP	NONAMP	AMP	AMP	NONAMP	NONAMP	NONAMP	NONAMP	NONAMP	AMP	NONAMP	TCGA-BT-A20X-01	1	1	0	0
TCGA-BT-A2LA-01	blca_tcga_pub_2017	<70	MALE	N0	T3_4	T3a		Neuronal	nicht Basal	nicht Luminal	neuronal	Neuronal	not	not	not	not	17.15	DiseaseFree	1	17.15	LIVING	1		TCGA-BT-A2LA-01	54	NONAMP	NONAMP	NONAMP	NONAMP	NONAMP	NONAMP	NONAMP	AMP	AMP	NONAMP	NONAMP	NONAMP	NONAMP	AMP	NONAMP	NONAMP	NONAMP	NONAMP	NONAMP	TCGA-BT-A2LA-01	1	0	0	0
TCGA-BT-A2LB-01	blca_tcga_pub_2017	>=70	FEMALE	N0	T3_4	T3a	Luminal	Luminal_infiltrated	nicht Basal	Luminal	not neuronal	Luminal	not	not	not	not		NA		16.16	DECEASED	0		TCGA-BT-A2LB-01	73	NONAMP	NONAMP	NONAMP	NONAMP	NONAMP	NONAMP	NONAMP	NONAMP	NONAMP	NONAMP	NONAMP	NONAMP	NONAMP	NONAMP	NONAMP	NONAMP	NONAMP	NONAMP	NONAMP	TCGA-BT-A2LB-01	1	0	0	0
TCGA-BT-A2LD-01	blca_tcga_pub_2017	>=70	FEMALE	N pos	T3_4	T3a	Basal	Basal_squamous	Basal	nicht Luminal	not neuronal	Basal	AMP	AMP	AMP	not	18.23	Recurred/Progressed	0	20.47	DECEASED	0		TCGA-BT-A2LD-01	78	AMP	AMP	AMP	AMP	NONAMP	NONAMP	NONAMP	AMP	NONAMP	AMP	AMP	AMP	AMP	NONAMP	AMP	AMP	AMP	NONAMP	AMP	TCGA-BT-A2LD-01	1	0	0	1
TCGA-BT-A3PH-01	blca_tcga_pub_2017	>=70	MALE	N pos	T3_4	T3b	Luminal	Luminal	nicht Basal	Luminal	not neuronal	Luminal	not	not	not	not		NA		4.66	DECEASED	0	NO Adjuvant Therapy	TCGA-BT-A3PH-01	76	NONAMP	NONAMP	NONAMP	AMP	NONAMP	NONAMP	NONAMP	NONAMP	NONAMP	NONAMP	NONAMP	NONAMP	AMP	NONAMP	NONAMP	NONAMP	NONAMP	NONAMP	NONAMP	TCGA-BT-A3PH-01	1	0	0	1
TCGA-BT-A3PJ-01	blca_tcga_pub_2017	>=70	MALE	N pos	T3_4	T3b	Basal	Basal_squamous	Basal	nicht Luminal	not neuronal	Basal	not	not	not	not	25.92	DiseaseFree	1	25.92	LIVING	1	Adjuvant Chemo	TCGA-BT-A3PJ-01	76	NONAMP	NONAMP	AMP	NONAMP	NONAMP	NONAMP	NONAMP	AMP	NONAMP	NONAMP	AMP	AMP	NONAMP	NONAMP	NONAMP	AMP	NONAMP	NONAMP	NONAMP	TCGA-BT-A3PJ-01	1	1	0	1
TCGA-BT-A3PK-01	blca_tcga_pub_2017	>=70	MALE	N0	T2	T2b	Basal	Basal_squamous	Basal	nicht Luminal	not neuronal	Basal	not	not	not	not		NA		9.95	DECEASED	0	NO Adjuvant Therapy	TCGA-BT-A3PK-01	80	NONAMP	NONAMP	NONAMP	NONAMP	NONAMP	NONAMP	NONAMP	NONAMP	NONAMP	NONAMP	NONAMP	NONAMP	NONAMP	NONAMP	NONAMP	NONAMP	NONAMP	NONAMP	NONAMP	TCGA-BT-A3PK-01	0	1	0	0
TCGA-BT-A42E-01	blca_tcga_pub_2017	>=70	MALE	N0	T3_4	T3a	Basal	Basal_squamous	Basal	nicht Luminal	not neuronal	Basal	not	not	not	not	36.4	DiseaseFree	1	36.4	LIVING	1	Adjuvant Chemo	TCGA-BT-A42E-01	74	NONAMP	NONAMP	AMP	NONAMP	NONAMP	NONAMP	NONAMP	AMP	NONAMP	NONAMP	NONAMP	AMP	NONAMP	NONAMP	NONAMP	AMP	NONAMP	NONAMP	NONAMP	TCGA-BT-A42E-01	0	0	0	0
TCGA-BT-A42F-01	blca_tcga_pub_2017	<70	MALE	N pos	T3_4	T4a	Basal	Basal_squamous	Basal	nicht Luminal	not neuronal	Basal	not	not	not	not	28.38	DiseaseFree	1	28.38	LIVING	1	NO Adjuvant Therapy	TCGA-BT-A42F-01	64	NONAMP	NONAMP	NONAMP	NONAMP	AMP	NONAMP	NONAMP	AMP	NONAMP	NONAMP	NONAMP	NONAMP	NONAMP	NONAMP	NONAMP	NONAMP	NONAMP	NONAMP	NONAMP	TCGA-BT-A42F-01	1	0	0	0
TCGA-C4-A0EZ-01	blca_tcga_pub_2017	<70	FEMALE	N pos	T3_4	T3a		Neuronal	nicht Basal	nicht Luminal	neuronal	Neuronal	not	not	not	not		NA		8.97	DECEASED	0		TCGA-C4-A0EZ-01	69	NONAMP	NONAMP	AMP	NONAMP	NONAMP	NONAMP	NONAMP	AMP	AMP	NONAMP	NONAMP	AMP	NONAMP	AMP	NONAMP	NONAMP	AMP	NONAMP	NONAMP	TCGA-C4-A0EZ-01	1	0	0	0
TCGA-C4-A0F0-01	blca_tcga_pub_2017	<70	MALE	N0	T2	T2b	Basal	Basal_squamous	Basal	nicht Luminal	not neuronal	Basal	not	not	not	not	1.94	DiseaseFree	1	1.94	LIVING	1		TCGA-C4-A0F0-01	60	NONAMP	NONAMP	AMP	NONAMP	NONAMP	NONAMP	NONAMP	AMP	AMP	NONAMP	NONAMP	AMP	NONAMP	NONAMP	AMP	AMP	AMP	NONAMP	NONAMP	TCGA-C4-A0F0-01	0	0	0	0
TCGA-C4-A0F6-01	blca_tcga_pub_2017	>=70	FEMALE	N0	T3_4	T3b	Luminal	Luminal	nicht Basal	Luminal	not neuronal	Luminal	not	not	not	not	23	DiseaseFree	1	23	LIVING	1		TCGA-C4-A0F6-01	82	NONAMP	NONAMP	NONAMP	NONAMP	NONAMP	NONAMP	NONAMP	NONAMP	NONAMP	NONAMP	NONAMP	NONAMP	NONAMP	NONAMP	NONAMP	NONAMP	NONAMP	NONAMP	NONAMP	TCGA-C4-A0F6-01	0	1	0	0
TCGA-CF-A1HR-01	blca_tcga_pub_2017	<70	MALE	N0	T3_4	T3	Luminal	Luminal_papillary	nicht Basal	Luminal	not neuronal	Luminal	not	not	not	not	9.66	Recurred/Progressed	0	12.78	LIVING	1		TCGA-CF-A1HR-01	62	NONAMP	NONAMP	NONAMP	NONAMP	NONAMP	NONAMP	NONAMP	NONAMP	NONAMP	NONAMP	NONAMP	NONAMP	NONAMP	NONAMP	NONAMP	NONAMP	NONAMP	NONAMP	NONAMP	TCGA-CF-A1HR-01	0	0	0	1
TCGA-CF-A1HS-01	blca_tcga_pub_2017	>=70	FEMALE	N0	T3_4	T3	Basal	Basal_squamous	Basal	nicht Luminal	not neuronal	Basal	not	not	not	not	4.37	Recurred/Progressed	0	12.55	LIVING	1		TCGA-CF-A1HS-01	75	NONAMP	NONAMP	AMP	NONAMP	NONAMP	NONAMP	NONAMP	AMP	NONAMP	NONAMP	AMP	AMP	NONAMP	NONAMP	NONAMP	NONAMP	AMP	NONAMP	NONAMP	TCGA-CF-A1HS-01	1	0	1	0
TCGA-CF-A27C-01	blca_tcga_pub_2017	<70	MALE	N0	T3_4	T3	Luminal	Luminal_papillary	nicht Basal	Luminal	not neuronal	Luminal	not	not	not	not	13.96	DiseaseFree	1	13.96	LIVING	1		TCGA-CF-A27C-01	52	NONAMP	NONAMP	NONAMP	NONAMP	AMP	NONAMP	NONAMP	NONAMP	NONAMP	NONAMP	NONAMP	NONAMP	NONAMP	NONAMP	NONAMP	NONAMP	NONAMP	AMP	NONAMP	TCGA-CF-A27C-01	0	0	0	0
TCGA-CF-A3MF-01	blca_tcga_pub_2017	<70	MALE	N0	T3_4	T3	Luminal	Luminal_papillary	nicht Basal	Luminal	not neuronal	Luminal	not	not	not	not	12.58	DiseaseFree	1	12.58	LIVING	1		TCGA-CF-A3MF-01	34	NONAMP	NONAMP	NONAMP	NONAMP	NONAMP	NONAMP	NONAMP	NONAMP	NONAMP	NONAMP	NONAMP	NONAMP	NONAMP	NONAMP	NONAMP	NONAMP	NONAMP	NONAMP	NONAMP	TCGA-CF-A3MF-01	0	0	0	0
TCGA-CF-A3MG-01	blca_tcga_pub_2017	<70	MALE	N0	T2	T2	Luminal	Luminal_papillary	nicht Basal	Luminal	not neuronal	Luminal	not	not	not	not	12.12	DiseaseFree	1	12.12	LIVING	1		TCGA-CF-A3MG-01	48	NONAMP	NONAMP	NONAMP	AMP	NONAMP	NONAMP	NONAMP	NONAMP	NONAMP	NONAMP	NONAMP	NONAMP	AMP	NONAMP	NONAMP	NONAMP	NONAMP	NONAMP	NONAMP	TCGA-CF-A3MG-01	0	0	0	1
TCGA-CF-A3MH-01	blca_tcga_pub_2017	>=70	MALE	N0	T2	T2	Luminal	Luminal_papillary	nicht Basal	Luminal	not neuronal	Luminal	not	not	not	not	13.07	DiseaseFree	1	13.07	LIVING	1		TCGA-CF-A3MH-01	75	NONAMP	NONAMP	NONAMP	AMP	NONAMP	NONAMP	NONAMP	NONAMP	NONAMP	NONAMP	NONAMP	NONAMP	AMP	NONAMP	NONAMP	NONAMP	NONAMP	NONAMP	NONAMP	TCGA-CF-A3MH-01	0	0	0	0
TCGA-CF-A3MI-01	blca_tcga_pub_2017	<70	MALE	N0	T2	T2	Luminal	Luminal_papillary	nicht Basal	Luminal	not neuronal	Luminal	not	not	not	not	12.16	DiseaseFree	1	12.16	LIVING	1		TCGA-CF-A3MI-01	62	NONAMP	NONAMP	NONAMP	NONAMP	NONAMP	NONAMP	NONAMP	NONAMP	NONAMP	AMP	NONAMP	NONAMP	NONAMP	NONAMP	NONAMP	NONAMP	NONAMP	NONAMP	NONAMP	TCGA-CF-A3MI-01	0	0	0	0
TCGA-CF-A47S-01	blca_tcga_pub_2017	<70	MALE	N0	T2	T2	Luminal	Luminal_papillary	nicht Basal	Luminal	not neuronal	Luminal	not	not	not	not	10.94	DiseaseFree	1	10.94	LIVING	1	NO Adjuvant Therapy	TCGA-CF-A47S-01	41	NONAMP	NONAMP	NONAMP	NONAMP	NONAMP	NONAMP	NONAMP	NONAMP	NONAMP	NONAMP	NONAMP	NONAMP	NONAMP	NONAMP	NONAMP	NONAMP	NONAMP	NONAMP	NONAMP	TCGA-CF-A47S-01	0	0	0	0
TCGA-CF-A47T-01	blca_tcga_pub_2017	<70	FEMALE	N0	T2	T2	Luminal	Luminal_papillary	nicht Basal	Luminal	not neuronal	Luminal	not	not	not	not	4.57	Recurred/Progressed	0	12.65	DECEASED	0	NO Adjuvant Therapy	TCGA-CF-A47T-01	58	NONAMP	NONAMP	NONAMP	NONAMP	NONAMP	NONAMP	NONAMP	NONAMP	NONAMP	NONAMP	NONAMP	NONAMP	NONAMP	NONAMP	AMP	NONAMP	NONAMP	NONAMP	NONAMP	TCGA-CF-A47T-01	0	1	0	0
TCGA-CF-A47V-01	blca_tcga_pub_2017	<70	MALE	N0	T2	T2	Luminal	Luminal_papillary	nicht Basal	Luminal	not neuronal	Luminal	not	not	not	not	12.45	DiseaseFree	1	12.45	LIVING	1	NO Adjuvant Therapy	TCGA-CF-A47V-01	52	NONAMP	NONAMP	NONAMP	NONAMP	NONAMP	NONAMP	NONAMP	NONAMP	NONAMP	NONAMP	NONAMP	NONAMP	NONAMP	NONAMP	NONAMP	NONAMP	NONAMP	NONAMP	NONAMP	TCGA-CF-A47V-01	0	0	0	0
TCGA-CF-A47W-01	blca_tcga_pub_2017	<70	MALE	N0	T2	T2	Luminal	Luminal_papillary	nicht Basal	Luminal	not neuronal	Luminal	not	not	not	not	12.09	DiseaseFree	1	12.09	LIVING	1	NO Adjuvant Therapy	TCGA-CF-A47W-01	42	NONAMP	NONAMP	NONAMP	NONAMP	NONAMP	NONAMP	NONAMP	NONAMP	NONAMP	NONAMP	NONAMP	NONAMP	NONAMP	NONAMP	AMP	NONAMP	NONAMP	NONAMP	NONAMP	TCGA-CF-A47W-01	0	0	0	0
TCGA-CF-A47X-01	blca_tcga_pub_2017	<70	MALE	N0	T2	T2	Luminal	Luminal_papillary	nicht Basal	Luminal	not neuronal	Luminal	not	not	not	not	12.61	DiseaseFree	1	12.61	LIVING	1	NO Adjuvant Therapy	TCGA-CF-A47X-01	60	NONAMP	NONAMP	NONAMP	NONAMP	AMP	NONAMP	NONAMP	AMP	NONAMP	AMP	AMP	NONAMP	NONAMP	NONAMP	AMP	NONAMP	NONAMP	AMP	AMP	TCGA-CF-A47X-01	0	0	0	0
TCGA-CF-A47Y-01	blca_tcga_pub_2017	<70	MALE	N0	T2	T2	Luminal	Luminal_papillary	nicht Basal	Luminal	not neuronal	Luminal	not	not	not	not	12.25	DiseaseFree	1	12.25	LIVING	1	NO Adjuvant Therapy	TCGA-CF-A47Y-01	55	NONAMP	NONAMP	NONAMP	NONAMP	NONAMP	NONAMP	NONAMP	NONAMP	NONAMP	NONAMP	NONAMP	NONAMP	NONAMP	NONAMP	NONAMP	NONAMP	NONAMP	NONAMP	NONAMP	TCGA-CF-A47Y-01	1	0	0	0
TCGA-CF-A5U8-01	blca_tcga_pub_2017	<70	MALE	N0	T2	T2	Luminal	Luminal_papillary	nicht Basal	Luminal	not neuronal	Luminal	not	not	not	not	13.11	DiseaseFree	1	13.11	LIVING	1	NO Adjuvant Therapy	TCGA-CF-A5U8-01	59	NONAMP	NONAMP	NONAMP	NONAMP	NONAMP	NONAMP	NONAMP	NONAMP	NONAMP	NONAMP	NONAMP	NONAMP	NONAMP	NONAMP	NONAMP	NONAMP	NONAMP	NONAMP	NONAMP	TCGA-CF-A5U8-01	1	0	0	0
TCGA-CF-A5UA-01	blca_tcga_pub_2017	<70	MALE	N0	T2	T2	Luminal	Luminal_papillary	nicht Basal	Luminal	not neuronal	Luminal	not	not	not	not	11.99	DiseaseFree	1	11.99	LIVING	1	NO Adjuvant Therapy	TCGA-CF-A5UA-01	67	NONAMP	NONAMP	NONAMP	NONAMP	NONAMP	NONAMP	NONAMP	AMP	NONAMP	AMP	NONAMP	NONAMP	NONAMP	NONAMP	AMP	AMP	NONAMP	NONAMP	NONAMP	TCGA-CF-A5UA-01	0	0	0	0
TCGA-CF-A7I0-01	blca_tcga_pub_2017	<70	MALE	N0	T2	T2	Luminal	Luminal_papillary	nicht Basal	Luminal	not neuronal	Luminal	not	not	not	not	12.09	DiseaseFree	1	12.09	LIVING	1	NO Adjuvant Therapy	TCGA-CF-A7I0-01	54	NONAMP	NONAMP	NONAMP	NONAMP	NONAMP	NONAMP	NONAMP	NONAMP	NONAMP	NONAMP	NONAMP	NONAMP	NONAMP	NONAMP	NONAMP	NONAMP	NONAMP	NONAMP	NONAMP	TCGA-CF-A7I0-01	0	0	0	0
TCGA-CF-A8HX-01	blca_tcga_pub_2017	<70	FEMALE	N0	T2	T2	Luminal	Luminal_papillary	nicht Basal	Luminal	not neuronal	Luminal	not	not	not	not	11.33	DiseaseFree	1	11.33	LIVING	1	NO Adjuvant Therapy	TCGA-CF-A8HX-01	55	NONAMP	NONAMP	NONAMP	NONAMP	NONAMP	NONAMP	NONAMP	NONAMP	NONAMP	NONAMP	NONAMP	NONAMP	NONAMP	NONAMP	NONAMP	NONAMP	NONAMP	NONAMP	NONAMP	TCGA-CF-A8HX-01
TCGA-CF-A8HY-01	blca_tcga_pub_2017	<70	MALE	N0	T2	T2	Luminal	Luminal_papillary	nicht Basal	Luminal	not neuronal	Luminal	not	not	not	not	11.33	DiseaseFree	1	11.33	LIVING	1	NO Adjuvant Therapy	TCGA-CF-A8HY-01	59	NONAMP	NONAMP	NONAMP	NONAMP	NONAMP	NONAMP	NONAMP	NONAMP	NONAMP	AMP	NONAMP	NONAMP	NONAMP	NONAMP	AMP	NONAMP	NONAMP	NONAMP	NONAMP	TCGA-CF-A8HY-01
TCGA-CF-A9FF-01	blca_tcga_pub_2017	<70	MALE	N0	T2	T2	Luminal	Luminal_papillary	nicht Basal	Luminal	not neuronal	Luminal	not	not	not	not	11.86	DiseaseFree	1	11.86	LIVING	1	NO Adjuvant Therapy	TCGA-CF-A9FF-01	52	NONAMP	NONAMP	NONAMP	NONAMP	NONAMP	NONAMP	NONAMP	AMP	NONAMP	AMP	NONAMP	NONAMP	NONAMP	NONAMP	NONAMP	NONAMP	NONAMP	NONAMP	NONAMP	TCGA-CF-A9FF-01	0	0	0	0
TCGA-CF-A9FH-01	blca_tcga_pub_2017	>=70	MALE	N0	T2	T2	Luminal	Luminal_papillary	nicht Basal	Luminal	not neuronal	Luminal	not	not	not	not	-2.1	DiseaseFree	1	-2.1	LIVING	1	NO Adjuvant Therapy	TCGA-CF-A9FH-01	85	NONAMP	NONAMP	NONAMP	NONAMP	NONAMP	NONAMP	NONAMP	NONAMP	NONAMP	NONAMP	NONAMP	NONAMP	NONAMP	NONAMP	NONAMP	NONAMP	NONAMP	NONAMP	NONAMP	TCGA-CF-A9FH-01	0	0	0	0
TCGA-CF-A9FL-01	blca_tcga_pub_2017	>=70	MALE	N0	T3_4	T3b	Luminal	Luminal_papillary	nicht Basal	Luminal	not neuronal	Luminal	not	not	not	not	10.58	Recurred/Progressed	0	18.56	DECEASED	0	NO Adjuvant Therapy	TCGA-CF-A9FL-01	85	NONAMP	NONAMP	NONAMP	NONAMP	NONAMP	NONAMP	NONAMP	NONAMP	NONAMP	NONAMP	NONAMP	NONAMP	NONAMP	NONAMP	NONAMP	NONAMP	NONAMP	NONAMP	NONAMP	TCGA-CF-A9FL-01	0	1	0	0
TCGA-CU-A0YN-01	blca_tcga_pub_2017	<70	MALE	N0	T3_4	T3a	Basal	Basal_squamous	Basal	nicht Luminal	not neuronal	Basal	not	not	not	not		NA		12.91	DECEASED	0		TCGA-CU-A0YN-01	60	NONAMP	NONAMP	NONAMP	NONAMP	NONAMP	NONAMP	NONAMP	NONAMP	NONAMP	NONAMP	NONAMP	NONAMP	NONAMP	NONAMP	NONAMP	NONAMP	NONAMP	NONAMP	NONAMP	TCGA-CU-A0YN-01	0	0	0	0
TCGA-CU-A0YO-01	blca_tcga_pub_2017	>=70	MALE	N pos	T3_4	T3a	Luminal	Luminal_infiltrated	nicht Basal	Luminal	not neuronal	Luminal	not	not	not	not	3.88	Recurred/Progressed	0	4.89	DECEASED	0		TCGA-CU-A0YO-01	84	NONAMP	NONAMP	NONAMP	NONAMP	NONAMP	NONAMP	NONAMP	NONAMP	NONAMP	NONAMP	NONAMP	NONAMP	NONAMP	NONAMP	NONAMP	NONAMP	NONAMP	NONAMP	NONAMP	TCGA-CU-A0YO-01	0	0	0	1
TCGA-CU-A0YR-01	blca_tcga_pub_2017	>=70	MALE	N pos	T2	T2	Luminal	Luminal_infiltrated	nicht Basal	Luminal	not neuronal	Luminal	AMP	AMP	AMP	not	7.56	Recurred/Progressed	0	15.11	DECEASED	0		TCGA-CU-A0YR-01	83	AMP	AMP	AMP	NONAMP	NONAMP	NONAMP	NONAMP	AMP	NONAMP	AMP	AMP	AMP	NONAMP	NONAMP	AMP	AMP	AMP	NONAMP	AMP	TCGA-CU-A0YR-01	0	0	0	0
TCGA-CU-A3KJ-01	blca_tcga_pub_2017	>=70	MALE	N0	T3_4	T3b	Basal	Basal_squamous	Basal	nicht Luminal	not neuronal	Basal	not	not	not	not	5.45	Recurred/Progressed	0	18.46	LIVING	1		TCGA-CU-A3KJ-01	75	NONAMP	NONAMP	AMP	NONAMP	NONAMP	NONAMP	NONAMP	NONAMP	NONAMP	NONAMP	AMP	AMP	NONAMP	NONAMP	NONAMP	NONAMP	NONAMP	AMP	NONAMP	TCGA-CU-A3KJ-01	1	0	0	1
TCGA-CU-A3QU-01	blca_tcga_pub_2017	<70	MALE	N pos	T2	T2b	Luminal	Luminal_papillary	nicht Basal	Luminal	not neuronal	Luminal	not	not	not	AMP	5.19	DiseaseFree	1	5.19	LIVING	1	NO Adjuvant Therapy	TCGA-CU-A3QU-01	58	NONAMP	NONAMP	NONAMP	NONAMP	AMP	AMP	NONAMP	AMP	NONAMP	NONAMP	NONAMP	NONAMP	NONAMP	NONAMP	NONAMP	NONAMP	NONAMP	NONAMP	NONAMP	TCGA-CU-A3QU-01	0	0	0	0
TCGA-CU-A3YL-01	blca_tcga_pub_2017	<70	MALE	N0	T3_4	T4a	Luminal	Luminal_papillary	nicht Basal	Luminal	not neuronal	Luminal	not	not	not	not	12.22	Recurred/Progressed	0	29.76	LIVING	1	Adjuvant Chemo	TCGA-CU-A3YL-01	67	NONAMP	NONAMP	NONAMP	NONAMP	NONAMP	NONAMP	NONAMP	NONAMP	NONAMP	NONAMP	NONAMP	NONAMP	NONAMP	NONAMP	NONAMP	NONAMP	NONAMP	NONAMP	NONAMP	TCGA-CU-A3YL-01	0	1	0	0
TCGA-CU-A5W6-01	blca_tcga_pub_2017	>=70	MALE	N0	T3_4	T4a	Luminal	Luminal_papillary	nicht Basal	Luminal	not neuronal	Luminal	not	not	not	not		NA		1.84	DECEASED	0	NO Adjuvant Therapy	TCGA-CU-A5W6-01	70	NONAMP	NONAMP	NONAMP	NONAMP	NONAMP	NONAMP	NONAMP	AMP	NONAMP	AMP	NONAMP	NONAMP	NONAMP	NONAMP	NONAMP	AMP	NONAMP	NONAMP	AMP	TCGA-CU-A5W6-01	0	1	0	1
TCGA-DK-A1A3-01	blca_tcga_pub_2017	<70	MALE	N pos	T3_4	T3	Luminal	Luminal_infiltrated	nicht Basal	Luminal	not neuronal	Luminal	not	not	not	not		NA		21.85	DECEASED	0		TCGA-DK-A1A3-01	60	NONAMP	NONAMP	NONAMP	NONAMP	NONAMP	NONAMP	NONAMP	NONAMP	NONAMP	NONAMP	NONAMP	NONAMP	NONAMP	NONAMP	NONAMP	NONAMP	NONAMP	NONAMP	AMP	TCGA-DK-A1A3-01	1	0	0	0
TCGA-DK-A1A5-01	blca_tcga_pub_2017	>=70	MALE	N0	T2	T2b	Luminal	Luminal_infiltrated	nicht Basal	Luminal	not neuronal	Luminal	not	not	not	not		NA		2.14	DECEASED	0		TCGA-DK-A1A5-01	79	NONAMP	NONAMP	NONAMP	NONAMP	NONAMP	NONAMP	NONAMP	AMP	NONAMP	NONAMP	AMP	NONAMP	NONAMP	NONAMP	NONAMP	NONAMP	NONAMP	NONAMP	NONAMP	TCGA-DK-A1A5-01	1	0	0	0
TCGA-DK-A1A6-01	blca_tcga_pub_2017	<70	MALE	N pos	T2	T2a	Luminal	Luminal_infiltrated	nicht Basal	Luminal	not neuronal	Luminal	AMP	AMP	AMP	AMP	66.36	DiseaseFree	1	66.36	LIVING	1		TCGA-DK-A1A6-01	53	AMP	AMP	AMP	NONAMP	AMP	AMP	NONAMP	AMP	NONAMP	AMP	AMP	AMP	NONAMP	NONAMP	NONAMP	AMP	NONAMP	NONAMP	NONAMP	TCGA-DK-A1A6-01	1	0	0	0
TCGA-DK-A1A7-01	blca_tcga_pub_2017	<70	FEMALE	N pos	T3_4	T3	Luminal	Luminal	nicht Basal	Luminal	not neuronal	Luminal	AMP	AMP	AMP	AMP	3.68	Recurred/Progressed	0	18.4	LIVING	1		TCGA-DK-A1A7-01	67	AMP	AMP	NONAMP	NONAMP	AMP	AMP	NONAMP	AMP	NONAMP	AMP	NONAMP	NONAMP	NONAMP	AMP	AMP	AMP	AMP	NONAMP	AMP	TCGA-DK-A1A7-01	0	0	0	0
TCGA-DK-A1AA-01	blca_tcga_pub_2017	<70	MALE	N0	T3_4	T3	Luminal	Luminal_papillary	nicht Basal	Luminal	not neuronal	Luminal	not	not	not	not	18.99	DiseaseFree	1	18.99	LIVING	1		TCGA-DK-A1AA-01	57	NONAMP	NONAMP	NONAMP	NONAMP	NONAMP	AMP	NONAMP	NONAMP	NONAMP	NONAMP	NONAMP	NONAMP	NONAMP	NONAMP	NONAMP	NONAMP	NONAMP	NONAMP	NONAMP	TCGA-DK-A1AA-01	0	0	0	0
TCGA-DK-A1AB-01	blca_tcga_pub_2017	>=70	FEMALE	N pos	T3_4	T4a	Basal	Basal_squamous	Basal	nicht Luminal	not neuronal	Basal	not	not	not	not	11.96	Recurred/Progressed	0	16.69	DECEASED	0		TCGA-DK-A1AB-01	74	NONAMP	NONAMP	NONAMP	NONAMP	NONAMP	NONAMP	NONAMP	NONAMP	NONAMP	NONAMP	AMP	NONAMP	NONAMP	NONAMP	NONAMP	NONAMP	NONAMP	AMP	NONAMP	TCGA-DK-A1AB-01	1	0	0	0
TCGA-DK-A1AC-01	blca_tcga_pub_2017	>=70	MALE	N0	T3_4	T3b	Luminal	Luminal_infiltrated	nicht Basal	Luminal	not neuronal	Luminal	not	not	not	not	130.78	DiseaseFree	1	130.78	LIVING	1		TCGA-DK-A1AC-01	72	NONAMP	NONAMP	AMP	NONAMP	NONAMP	NONAMP	NONAMP	AMP	NONAMP	NONAMP	NONAMP	AMP	NONAMP	NONAMP	NONAMP	NONAMP	AMP	NONAMP	NONAMP	TCGA-DK-A1AC-01	1	1	0	0
TCGA-DK-A1AD-01	blca_tcga_pub_2017	<70	MALE	N pos	T3_4	T3b	Luminal	Luminal	nicht Basal	Luminal	not neuronal	Luminal	not	not	not	not	112.35	DiseaseFree	1	112.35	LIVING	1		TCGA-DK-A1AD-01	69	NONAMP	NONAMP	NONAMP	NONAMP	NONAMP	NONAMP	NONAMP	AMP	NONAMP	NONAMP	AMP	NONAMP	NONAMP	NONAMP	AMP	AMP	NONAMP	NONAMP	AMP	TCGA-DK-A1AD-01	1	1	0	1
TCGA-DK-A1AE-01	blca_tcga_pub_2017	>=70	MALE	N0	T3_4	T3	Basal	Basal_squamous	Basal	nicht Luminal	not neuronal	Basal	AMP	AMP	AMP	not	6.93	Recurred/Progressed	0	16.13	LIVING	1		TCGA-DK-A1AE-01	84	AMP	AMP	AMP	AMP	NONAMP	NONAMP	NONAMP	AMP	AMP	AMP	AMP	AMP	AMP	NONAMP	NONAMP	NONAMP	AMP	AMP	NONAMP	TCGA-DK-A1AE-01	0	1	0	1
TCGA-DK-A1AF-01	blca_tcga_pub_2017	>=70	FEMALE	N pos	T3_4	T3	Luminal	Luminal_infiltrated	nicht Basal	Luminal	not neuronal	Luminal	not	not	not	not	17.35	Recurred/Progressed	0	17.61	LIVING	1		TCGA-DK-A1AF-01	84	NONAMP	NONAMP	NONAMP	NONAMP	NONAMP	NONAMP	NONAMP	NONAMP	NONAMP	NONAMP	AMP	NONAMP	NONAMP	AMP	NONAMP	NONAMP	NONAMP	NONAMP	NONAMP	TCGA-DK-A1AF-01	0	0	0	0
TCGA-DK-A1AG-01	blca_tcga_pub_2017	<70	MALE	N0	T3_4	T3	Luminal	Luminal_papillary	nicht Basal	Luminal	not neuronal	Luminal	not	not	not	not	15.6	DiseaseFree	1	15.6	LIVING	1		TCGA-DK-A1AG-01	65	NONAMP	NONAMP	NONAMP	NONAMP	NONAMP	NONAMP	NONAMP	NONAMP	NONAMP	NONAMP	NONAMP	NONAMP	NONAMP	NONAMP	NONAMP	NONAMP	NONAMP	NONAMP	NONAMP	TCGA-DK-A1AG-01	0	0	0	0
TCGA-DK-A2HX-01	blca_tcga_pub_2017	>=70	FEMALE	N pos	T3_4	T3	Luminal	Luminal_infiltrated	nicht Basal	Luminal	not neuronal	Luminal	not	not	not	not		NA		46.65	DECEASED	0		TCGA-DK-A2HX-01	80	NONAMP	NONAMP	NONAMP	AMP	NONAMP	NONAMP	NONAMP	NONAMP	NONAMP	NONAMP	NONAMP	NONAMP	AMP	AMP	NONAMP	NONAMP	NONAMP	NONAMP	NONAMP	TCGA-DK-A2HX-01	0	0	0	1
TCGA-DK-A2I1-01	blca_tcga_pub_2017	>=70	FEMALE	N0	T2	T2b	Luminal	Luminal_infiltrated	nicht Basal	Luminal	not neuronal	Luminal	not	not	not	not	17.94	DiseaseFree	1	17.94	LIVING	1		TCGA-DK-A2I1-01	73	NONAMP	NONAMP	NONAMP	NONAMP	NONAMP	NONAMP	NONAMP	AMP	NONAMP	AMP	NONAMP	NONAMP	NONAMP	NONAMP	AMP	AMP	NONAMP	NONAMP	NONAMP	TCGA-DK-A2I1-01	1	1	0	0
TCGA-DK-A2I2-01	blca_tcga_pub_2017	<70	FEMALE	N pos	T3_4	T3	Basal	Basal_squamous	Basal	nicht Luminal	not neuronal	Basal	not	not	not	not	5.35	Recurred/Progressed	0	7.79	DECEASED	0		TCGA-DK-A2I2-01	63	NONAMP	NONAMP	NONAMP	NONAMP	NONAMP	NONAMP	NONAMP	NONAMP	NONAMP	NONAMP	NONAMP	NONAMP	NONAMP	NONAMP	NONAMP	AMP	NONAMP	NONAMP	NONAMP	TCGA-DK-A2I2-01	1	0	0	0
TCGA-DK-A2I4-01	blca_tcga_pub_2017	>=70	MALE	N0	T3_4	T3b	Basal	Basal_squamous	Basal	nicht Luminal	not neuronal	Basal	not	not	not	not	142.67	DiseaseFree	1	142.67	LIVING	1		TCGA-DK-A2I4-01	79	NONAMP	NONAMP	NONAMP	NONAMP	NONAMP	NONAMP	NONAMP	NONAMP	NONAMP	NONAMP	AMP	NONAMP	NONAMP	NONAMP	NONAMP	NONAMP	NONAMP	NONAMP	NONAMP	TCGA-DK-A2I4-01	0	0	0	0
TCGA-DK-A2I6-01	blca_tcga_pub_2017	>=70	MALE	N pos	T2	T2b	Basal	Basal_squamous	Basal	nicht Luminal	not neuronal	Basal	AMP	AMP	AMP	not	87.25	DiseaseFree	1	87.25	LIVING	1		TCGA-DK-A2I6-01	81	AMP	AMP	AMP	NONAMP	NONAMP	NONAMP	NONAMP	AMP	AMP	AMP	NONAMP	AMP	NONAMP	NONAMP	AMP	AMP	NONAMP	NONAMP	NONAMP	TCGA-DK-A2I6-01	1	0	0	0
TCGA-DK-A3IK-01	blca_tcga_pub_2017	>=70	MALE	N pos	T3_4	T3	Luminal	Luminal	nicht Basal	Luminal	not neuronal	Luminal	AMP	AMP	AMP	not		NA		4.8	DECEASED	0		TCGA-DK-A3IK-01	87	AMP	AMP	AMP	NONAMP	AMP	NONAMP	NONAMP	AMP	NONAMP	AMP	AMP	AMP	NONAMP	NONAMP	AMP	AMP	NONAMP	AMP	AMP	TCGA-DK-A3IK-01	1	0	0	1
TCGA-DK-A3IL-01	blca_tcga_pub_2017	>=70	FEMALE	N pos	T3_4	T3	Luminal	Luminal	nicht Basal	Luminal	not neuronal	Luminal	not	not	not	not		NA		13.57	DECEASED	0		TCGA-DK-A3IL-01	79	NONAMP	NONAMP	NONAMP	NONAMP	NONAMP	NONAMP	NONAMP	NONAMP	NONAMP	NONAMP	NONAMP	NONAMP	NONAMP	NONAMP	NONAMP	NONAMP	NONAMP	NONAMP	NONAMP	TCGA-DK-A3IL-01	1	0	0	0
TCGA-DK-A3IM-01	blca_tcga_pub_2017	>=70	MALE	N0	T3_4	T3	Basal	Basal_squamous	Basal	nicht Luminal	not neuronal	Basal	not	not	not	not	6.6	Recurred/Progressed	0	8.15	DECEASED	0		TCGA-DK-A3IM-01	76	NONAMP	NONAMP	AMP	NONAMP	AMP	NONAMP	NONAMP	AMP	AMP	AMP	AMP	AMP	NONAMP	NONAMP	AMP	AMP	AMP	AMP	NONAMP	TCGA-DK-A3IM-01	1	1	0	1
TCGA-DK-A3IN-01	blca_tcga_pub_2017	>=70	MALE	N0	T3_4	T4a	Basal	Basal_squamous	Basal	nicht Luminal	not neuronal	Basal	not	not	not	not		NA		8.21	DECEASED	0		TCGA-DK-A3IN-01	72	NONAMP	NONAMP	NONAMP	NONAMP	NONAMP	NONAMP	NONAMP	NONAMP	NONAMP	NONAMP	NONAMP	NONAMP	NONAMP	NONAMP	NONAMP	NONAMP	AMP	NONAMP	NONAMP	TCGA-DK-A3IN-01	1	0	0	1
TCGA-DK-A3IQ-01	blca_tcga_pub_2017	>=70	MALE	N0	T3_4	T3	Luminal	Luminal_infiltrated	nicht Basal	Luminal	not neuronal	Luminal	not	not	not	not	8.21	Recurred/Progressed	0	17.71	DECEASED	0		TCGA-DK-A3IQ-01	74	NONAMP	NONAMP	AMP	AMP	NONAMP	NONAMP	NONAMP	NONAMP	NONAMP	NONAMP	AMP	AMP	AMP	AMP	NONAMP	NONAMP	NONAMP	NONAMP	NONAMP	TCGA-DK-A3IQ-01	0	0	0	0
TCGA-DK-A3IS-01	blca_tcga_pub_2017	<70	MALE	N0	T2	T2a	Luminal	Luminal_papillary	nicht Basal	Luminal	not neuronal	Luminal	not	not	not	not	50.23	DiseaseFree	1	50.23	LIVING	1		TCGA-DK-A3IS-01	68	NONAMP	NONAMP	NONAMP	NONAMP	NONAMP	NONAMP	NONAMP	AMP	NONAMP	NONAMP	NONAMP	NONAMP	NONAMP	NONAMP	NONAMP	NONAMP	NONAMP	NONAMP	NONAMP	TCGA-DK-A3IS-01	1	0	0	0
TCGA-DK-A3IT-01	blca_tcga_pub_2017	<70	MALE	N0	T3_4	T3	Luminal	Luminal_infiltrated	nicht Basal	Luminal	not neuronal	Luminal	not	not	not	not	21.29	DiseaseFree	1	21.29	LIVING	1		TCGA-DK-A3IT-01	62	NONAMP	NONAMP	NONAMP	NONAMP	NONAMP	NONAMP	NONAMP	NONAMP	NONAMP	NONAMP	NONAMP	NONAMP	NONAMP	NONAMP	NONAMP	NONAMP	NONAMP	NONAMP	NONAMP	TCGA-DK-A3IT-01	0	1	0	0
TCGA-DK-A3IU-01	blca_tcga_pub_2017	<70	MALE	N0	T2	T2b	Basal	Basal_squamous	Basal	nicht Luminal	not neuronal	Basal	not	not	not	not	19.05	Recurred/Progressed	0	23.19	DECEASED	0		TCGA-DK-A3IU-01	58	NONAMP	NONAMP	AMP	AMP	NONAMP	NONAMP	NONAMP	NONAMP	NONAMP	NONAMP	NONAMP	AMP	AMP	NONAMP	NONAMP	NONAMP	NONAMP	NONAMP	NONAMP	TCGA-DK-A3IU-01	1	1	0	1
TCGA-DK-A3WW-01	blca_tcga_pub_2017	<70	MALE	N0	T3_4	T3	Basal	Basal_squamous	Basal	nicht Luminal	not neuronal	Basal	not	not	not	not	20.8	DiseaseFree	1	20.8	LIVING	1	Adjuvant Chemo	TCGA-DK-A3WW-01	57	NONAMP	NONAMP	NONAMP	NONAMP	NONAMP	NONAMP	NONAMP	NONAMP	NONAMP	NONAMP	NONAMP	NONAMP	NONAMP	NONAMP	NONAMP	NONAMP	NONAMP	NONAMP	NONAMP	TCGA-DK-A3WW-01	0	1	0	0
TCGA-DK-A3WX-01	blca_tcga_pub_2017	<70	FEMALE	N0	T3_4	T3	Basal	Basal_squamous	Basal	nicht Luminal	not neuronal	Basal	not	not	not	not	9.95	Recurred/Progressed	0	10.55	DECEASED	0	Adjuvant Chemo	TCGA-DK-A3WX-01	67	NONAMP	NONAMP	NONAMP	NONAMP	NONAMP	AMP	NONAMP	NONAMP	NONAMP	NONAMP	NONAMP	NONAMP	NONAMP	NONAMP	NONAMP	NONAMP	AMP	NONAMP	NONAMP	TCGA-DK-A3WX-01	0	0	0	0
TCGA-DK-A3WY-01	blca_tcga_pub_2017	<70	FEMALE	N0	T3_4	T3	Basal	Basal_squamous	Basal	nicht Luminal	not neuronal	Basal	not	not	not	not	163.17	DiseaseFree	1	163.17	LIVING	1	Adjuvant Chemo	TCGA-DK-A3WY-01	67	NONAMP	NONAMP	NONAMP	NONAMP	NONAMP	NONAMP	NONAMP	NONAMP	AMP	NONAMP	NONAMP	NONAMP	NONAMP	NONAMP	NONAMP	NONAMP	NONAMP	NONAMP	NONAMP	TCGA-DK-A3WY-01	0	0	0	0
TCGA-DK-A3X1-01	blca_tcga_pub_2017	>=70	FEMALE	N0	T3_4	T3	Luminal	Luminal_papillary	nicht Basal	Luminal	not neuronal	Luminal	AMP	AMP	AMP	AMP	66	DiseaseFree	1	66	LIVING	1	NO Adjuvant Therapy	TCGA-DK-A3X1-01	78	AMP	AMP	AMP	NONAMP	AMP	AMP	NONAMP	AMP	NONAMP	AMP	NONAMP	AMP	NONAMP	NONAMP	AMP	AMP	AMP	NONAMP	AMP	TCGA-DK-A3X1-01	1	1	0	0
TCGA-DK-A3X2-01	blca_tcga_pub_2017	>=70	MALE	N pos	T3_4	T3	Luminal	Luminal_papillary	nicht Basal	Luminal	not neuronal	Luminal	not	not	not	not	17.51	Recurred/Progressed	0	17.97	DECEASED	0	NO Adjuvant Therapy	TCGA-DK-A3X2-01	85	NONAMP	NONAMP	AMP	NONAMP	NONAMP	NONAMP	NONAMP	NONAMP	NONAMP	NONAMP	AMP	AMP	NONAMP	NONAMP	NONAMP	NONAMP	NONAMP	NONAMP	NONAMP	TCGA-DK-A3X2-01	1	0	0	1
TCGA-DK-A6AV-01	blca_tcga_pub_2017	>=70	FEMALE	N0	T2	T2a	Luminal	Luminal_papillary	nicht Basal	Luminal	not neuronal	Luminal	not	not	not	not	64.13	DiseaseFree	1	64.13	LIVING	1	NO Adjuvant Therapy	TCGA-DK-A6AV-01	82	NONAMP	NONAMP	NONAMP	NONAMP	NONAMP	NONAMP	NONAMP	AMP	NONAMP	NONAMP	NONAMP	NONAMP	NONAMP	NONAMP	NONAMP	NONAMP	NONAMP	NONAMP	NONAMP	TCGA-DK-A6AV-01	0	1	0	0
TCGA-DK-A6AW-01	blca_tcga_pub_2017	>=70	MALE	N0	T2	T2a	Luminal	Luminal_papillary	nicht Basal	Luminal	not neuronal	Luminal	not	not	not	not	53.25	DiseaseFree	1	53.25	LIVING	1	NO Adjuvant Therapy	TCGA-DK-A6AW-01	70	NONAMP	NONAMP	NONAMP	NONAMP	NONAMP	NONAMP	NONAMP	NONAMP	NONAMP	AMP	NONAMP	NONAMP	NONAMP	NONAMP	NONAMP	NONAMP	NONAMP	NONAMP	NONAMP	TCGA-DK-A6AW-01	0	1	0	1
TCGA-DK-A6B0-01	blca_tcga_pub_2017	<70	MALE	N0	T2	T2b	Luminal	Luminal_papillary	nicht Basal	Luminal	not neuronal	Luminal	not	not	not	not	76.54	DiseaseFree	1	76.54	LIVING	1	NO Adjuvant Therapy	TCGA-DK-A6B0-01	61	NONAMP	NONAMP	NONAMP	NONAMP	NONAMP	NONAMP	NONAMP	NONAMP	NONAMP	NONAMP	NONAMP	NONAMP	NONAMP	NONAMP	NONAMP	NONAMP	NONAMP	NONAMP	NONAMP	TCGA-DK-A6B0-01	0	0	0	0
TCGA-DK-A6B1-01	blca_tcga_pub_2017	<70	MALE	N0	T2	T2a	Luminal	Luminal_papillary	nicht Basal	Luminal	not neuronal	Luminal	not	not	not	not	67.31	DiseaseFree	1	67.31	LIVING	1	NO Adjuvant Therapy	TCGA-DK-A6B1-01	67	NONAMP	NONAMP	NONAMP	NONAMP	NONAMP	NONAMP	NONAMP	NONAMP	NONAMP	NONAMP	NONAMP	NONAMP	NONAMP	NONAMP	NONAMP	NONAMP	NONAMP	NONAMP	NONAMP	TCGA-DK-A6B1-01	0	0	0	0
TCGA-DK-A6B2-01	blca_tcga_pub_2017	>=70	MALE	N pos	T3_4	T3	Luminal	Luminal_infiltrated	nicht Basal	Luminal	not neuronal	Luminal	AMP	AMP	AMP	not	8.8	Recurred/Progressed	0	15.67	LIVING	1	NO Adjuvant Therapy	TCGA-DK-A6B2-01	70	AMP	AMP	AMP	NONAMP	NONAMP	NONAMP	NONAMP	NONAMP	NONAMP	NONAMP	AMP	AMP	NONAMP	NONAMP	NONAMP	NONAMP	NONAMP	NONAMP	NONAMP	TCGA-DK-A6B2-01	0	0	0	1
TCGA-DK-A6B5-01	blca_tcga_pub_2017	<70	MALE	N pos	T3_4	T4a	Basal	Basal_squamous	Basal	nicht Luminal	not neuronal	Basal	not	not	not	not	50.66	DiseaseFree	1	50.66	LIVING	1	Adjuvant Chemo	TCGA-DK-A6B5-01	45	NONAMP	NONAMP	NONAMP	NONAMP	NONAMP	NONAMP	NONAMP	NONAMP	NONAMP	NONAMP	NONAMP	NONAMP	NONAMP	NONAMP	NONAMP	NONAMP	NONAMP	NONAMP	NONAMP	TCGA-DK-A6B5-01	0	0	0	1
TCGA-DK-AA6L-01	blca_tcga_pub_2017	<70	MALE	N pos	T3_4	T3	Basal	Basal_squamous	Basal	nicht Luminal	not neuronal	Basal	not	not	not	not	30.22	Recurred/Progressed	0	38.21	DECEASED	0	Adjuvant Chemo	TCGA-DK-AA6L-01	48	NONAMP	NONAMP	NONAMP	NONAMP	NONAMP	NONAMP	NONAMP	NONAMP	NONAMP	NONAMP	NONAMP	NONAMP	NONAMP	NONAMP	NONAMP	NONAMP	NONAMP	NONAMP	NONAMP	TCGA-DK-AA6L-01	1	0	1	0
TCGA-DK-AA6M-01	blca_tcga_pub_2017	<70	FEMALE	N0	T2	T2	Basal	Basal_squamous	Basal	nicht Luminal	not neuronal	Basal	not	not	not	not	51.97	DiseaseFree	1	51.97	LIVING	1	Adjuvant Chemo	TCGA-DK-AA6M-01	64	NONAMP	NONAMP	AMP	AMP	NONAMP	NONAMP	NONAMP	AMP	NONAMP	NONAMP	NONAMP	AMP	AMP	NONAMP	NONAMP	NONAMP	NONAMP	NONAMP	NONAMP	TCGA-DK-AA6M-01	1	1	0	0
TCGA-DK-AA6Q-01	blca_tcga_pub_2017	<70	FEMALE	N pos	T3_4	T3	Basal	Basal_squamous	Basal	nicht Luminal	not neuronal	Basal	not	not	not	not	9.36	Recurred/Progressed	0	13.57	DECEASED	0	NO Adjuvant Therapy	TCGA-DK-AA6Q-01	61	NONAMP	NONAMP	NONAMP	AMP	NONAMP	NONAMP	NONAMP	NONAMP	NONAMP	NONAMP	NONAMP	NONAMP	AMP	NONAMP	NONAMP	AMP	NONAMP	NONAMP	NONAMP	TCGA-DK-AA6Q-01	1	0	0	0
TCGA-DK-AA6R-01	blca_tcga_pub_2017	<70	MALE	N pos	T3_4	T4	Basal	Basal_squamous	Basal	nicht Luminal	not neuronal	Basal	not	not	not	not	161.2	Recurred/Progressed	0	165.6	LIVING	1	Adjuvant Chemo	TCGA-DK-AA6R-01	68	NONAMP	NONAMP	AMP	NONAMP	NONAMP	NONAMP	NONAMP	AMP	NONAMP	NONAMP	AMP	AMP	NONAMP	NONAMP	NONAMP	NONAMP	AMP	NONAMP	NONAMP	TCGA-DK-AA6R-01	1	0	0	1
TCGA-DK-AA6S-01	blca_tcga_pub_2017	<70	MALE	N0	T3_4	T3b	Basal	Basal_squamous	Basal	nicht Luminal	not neuronal	Basal	not	not	not	not	72.34	Recurred/Progressed	0	165.9	LIVING	1	Adjuvant Chemo	TCGA-DK-AA6S-01	60	NONAMP	NONAMP	NONAMP	NONAMP	NONAMP	NONAMP	NONAMP	NONAMP	NONAMP	NONAMP	NONAMP	NONAMP	NONAMP	NONAMP	NONAMP	NONAMP	NONAMP	NONAMP	NONAMP	TCGA-DK-AA6S-01	0	1	0	0
TCGA-DK-AA6W-01	blca_tcga_pub_2017	>=70	MALE	N0	T2	T2		Neuronal	nicht Basal	nicht Luminal	neuronal	Neuronal	AMP	AMP	AMP	not	12.45	Recurred/Progressed	0	13.63	DECEASED	0	Adjuvant Chemo	TCGA-DK-AA6W-01	78	AMP	AMP	AMP	NONAMP	NONAMP	NONAMP	NONAMP	AMP	AMP	NONAMP	AMP	AMP	NONAMP	NONAMP	NONAMP	AMP	AMP	NONAMP	NONAMP	TCGA-DK-AA6W-01	1	0	0	1
TCGA-DK-AA71-01	blca_tcga_pub_2017	>=70	MALE	N0	T2	T2b	Luminal	Luminal_papillary	nicht Basal	Luminal	not neuronal	Luminal	not	not	not	not	13.63	DiseaseFree	1	13.63	LIVING	1	NO Adjuvant Therapy	TCGA-DK-AA71-01	71	NONAMP	NONAMP	NONAMP	NONAMP	NONAMP	NONAMP	NONAMP	NONAMP	NONAMP	NONAMP	NONAMP	NONAMP	NONAMP	NONAMP	NONAMP	NONAMP	NONAMP	NONAMP	AMP	TCGA-DK-AA71-01	0	1	0	1
TCGA-DK-AA74-01	blca_tcga_pub_2017	>=70	MALE	N0	T3_4	T3	Basal	Basal_squamous	Basal	nicht Luminal	not neuronal	Basal	not	not	not	not	56.11	DiseaseFree	1	56.11	LIVING	1	NO Adjuvant Therapy	TCGA-DK-AA74-01	75	NONAMP	NONAMP	NONAMP	NONAMP	NONAMP	NONAMP	NONAMP	AMP	NONAMP	AMP	NONAMP	NONAMP	NONAMP	NONAMP	NONAMP	NONAMP	NONAMP	NONAMP	NONAMP	TCGA-DK-AA74-01	1	0	0	0
TCGA-DK-AA75-01	blca_tcga_pub_2017	>=70	MALE	N0	T3_4	T3	Luminal	Luminal_papillary	nicht Basal	Luminal	not neuronal	Luminal	not	not	not	not	10.78	Recurred/Progressed	0	11.17	DECEASED	0	NO Adjuvant Therapy	TCGA-DK-AA75-01	82	NONAMP	NONAMP	NONAMP	NONAMP	NONAMP	NONAMP	NONAMP	AMP	NONAMP	AMP	NONAMP	NONAMP	NONAMP	NONAMP	AMP	AMP	NONAMP	NONAMP	NONAMP	TCGA-DK-AA75-01	0	0	0	0
TCGA-DK-AA77-01	blca_tcga_pub_2017	<70	MALE	N0	T2	T2a	Luminal	Luminal_papillary	nicht Basal	Luminal	not neuronal	Luminal	not	not	not	not	15.34	Recurred/Progressed	0	20.3	LIVING	1	NO Adjuvant Therapy	TCGA-DK-AA77-01	61	NONAMP	NONAMP	NONAMP	NONAMP	AMP	NONAMP	NONAMP	NONAMP	NONAMP	NONAMP	NONAMP	NONAMP	NONAMP	NONAMP	NONAMP	NONAMP	NONAMP	AMP	NONAMP	TCGA-DK-AA77-01	1	0	0	0
TCGA-E5-A2PC-01	blca_tcga_pub_2017	<70	FEMALE	N pos	T2	T2b	Basal	Basal_squamous	Basal	nicht Luminal	not neuronal	Basal	not	not	not	not	43.56	DiseaseFree	1	43.56	LIVING	1		TCGA-E5-A2PC-01	61	NONAMP	NONAMP	NONAMP	NONAMP	NONAMP	NONAMP	NONAMP	NONAMP	NONAMP	NONAMP	NONAMP	NONAMP	NONAMP	NONAMP	NONAMP	NONAMP	NONAMP	NONAMP	NONAMP	TCGA-E5-A2PC-01	1	0	0	0
TCGA-E5-A4U1-01	blca_tcga_pub_2017	>=70	MALE	N0	T2	T2b	Luminal	Luminal_papillary	nicht Basal	Luminal	not neuronal	Luminal	not	not	not	not	32.59	Recurred/Progressed	0	38.8	LIVING	1	Adjuvant Chemo	TCGA-E5-A4U1-01	72	NONAMP	NONAMP	NONAMP	NONAMP	NONAMP	NONAMP	NONAMP	NONAMP	NONAMP	AMP	NONAMP	NONAMP	NONAMP	NONAMP	NONAMP	NONAMP	NONAMP	NONAMP	NONAMP	TCGA-E5-A4U1-01	1	1	0	0
TCGA-E7-A3X6-01	blca_tcga_pub_2017	>=70	MALE		T2	T2	Basal	Basal_squamous	Basal	nicht Luminal	not neuronal	Basal	not	not	not	not	12.12	Recurred/Progressed	0	29.7	DECEASED	0		TCGA-E7-A3X6-01	70	NONAMP	NONAMP	NONAMP	NONAMP	NONAMP	NONAMP	NONAMP	NONAMP	NONAMP	NONAMP	NONAMP	NONAMP	NONAMP	NONAMP	NONAMP	NONAMP	NONAMP	NONAMP	NONAMP	TCGA-E7-A3X6-01	0	0	0	0
TCGA-E7-A4IJ-01	blca_tcga_pub_2017	<70	MALE		T2	T2b	Luminal	Luminal_papillary	nicht Basal	Luminal	not neuronal	Luminal	not	not	not	not	20.37	Recurred/Progressed	0	22.14	DECEASED	0		TCGA-E7-A4IJ-01	56	NONAMP	NONAMP	NONAMP	NONAMP	NONAMP	AMP	NONAMP	AMP	NONAMP	NONAMP	NONAMP	NONAMP	NONAMP	NONAMP	NONAMP	AMP	NONAMP	NONAMP	AMP	TCGA-E7-A4IJ-01	0	0	0	0
TCGA-E7-A4XJ-01	blca_tcga_pub_2017	<70	MALE	N0	T2	T2	Luminal	Luminal_papillary	nicht Basal	Luminal	not neuronal	Luminal	AMP	not	not	AMP		NA		2.23	DECEASED	0		TCGA-E7-A4XJ-01	66	NONAMP	NONAMP	NONAMP	NONAMP	AMP	AMP	NONAMP	AMP	AMP	NONAMP	NONAMP	NONAMP	NONAMP	NONAMP	NONAMP	AMP	NONAMP	NONAMP	NONAMP	TCGA-E7-A4XJ-01	0	0	0	1
TCGA-E7-A519-01	blca_tcga_pub_2017	>=70	MALE		T2	T2b	Luminal	Luminal_papillary	nicht Basal	Luminal	not neuronal	Luminal	not	not	not	not	16.69	DiseaseFree	1	16.69	LIVING	1		TCGA-E7-A519-01	72	NONAMP	NONAMP	NONAMP	NONAMP	NONAMP	NONAMP	NONAMP	NONAMP	NONAMP	AMP	NONAMP	NONAMP	NONAMP	NONAMP	AMP	NONAMP	NONAMP	NONAMP	NONAMP	TCGA-E7-A519-01	0	0	0	1
TCGA-E7-A541-01	blca_tcga_pub_2017	<70	MALE	N0	T2	T2b	Luminal	Luminal_papillary	nicht Basal	Luminal	not neuronal	Luminal	not	not	not	not		NA		25.56	DECEASED	0		TCGA-E7-A541-01	66	NONAMP	NONAMP	NONAMP	NONAMP	NONAMP	AMP	NONAMP	AMP	NONAMP	NONAMP	NONAMP	NONAMP	NONAMP	NONAMP	NONAMP	NONAMP	NONAMP	NONAMP	NONAMP	TCGA-E7-A541-01	0	0	0	1
TCGA-E7-A5KE-01	blca_tcga_pub_2017	>=70	FEMALE	N0	T2	T2a	Luminal	Luminal_papillary	nicht Basal	Luminal	not neuronal	Luminal	not	not	not	not	0.56	DiseaseFree	1	0.56	LIVING	1		TCGA-E7-A5KE-01	78	NONAMP	NONAMP	NONAMP	NONAMP	NONAMP	NONAMP	NONAMP	NONAMP	NONAMP	NONAMP	NONAMP	NONAMP	NONAMP	NONAMP	NONAMP	NONAMP	NONAMP	NONAMP	NONAMP	TCGA-E7-A5KE-01	0	0	0	0
TCGA-E7-A5KF-01	blca_tcga_pub_2017	<70	MALE	N0	T2	T2a	Luminal	Luminal_papillary	nicht Basal	Luminal	not neuronal	Luminal	not	not	not	not	0.66	DiseaseFree	1	0.66	LIVING	1		TCGA-E7-A5KF-01	67	NONAMP	NONAMP	NONAMP	NONAMP	AMP	NONAMP	NONAMP	NONAMP	NONAMP	NONAMP	NONAMP	NONAMP	NONAMP	NONAMP	NONAMP	NONAMP	NONAMP	AMP	NONAMP	TCGA-E7-A5KF-01	0	0	0	0
TCGA-E7-A677-01	blca_tcga_pub_2017	>=70	MALE	N0	T2	T2b	Luminal	Luminal_papillary	nicht Basal	Luminal	not neuronal	Luminal	not	not	not	not	26.94	DiseaseFree	1	26.94	LIVING	1		TCGA-E7-A677-01	81	NONAMP	NONAMP	NONAMP	NONAMP	NONAMP	NONAMP	NONAMP	NONAMP	NONAMP	NONAMP	NONAMP	NONAMP	NONAMP	NONAMP	NONAMP	NONAMP	NONAMP	NONAMP	NONAMP	TCGA-E7-A677-01	0	0	0	0
TCGA-E7-A678-01	blca_tcga_pub_2017	<70	MALE	N0	T3_4	T3	Luminal	Luminal_papillary	nicht Basal	Luminal	not neuronal	Luminal	not	not	not	not	26.22	DiseaseFree	1	26.22	LIVING	1		TCGA-E7-A678-01	55	NONAMP	NONAMP	NONAMP	NONAMP	NONAMP	NONAMP	NONAMP	NONAMP	NONAMP	NONAMP	NONAMP	NONAMP	NONAMP	NONAMP	AMP	NONAMP	NONAMP	NONAMP	NONAMP	TCGA-E7-A678-01	0	1	0	0
TCGA-E7-A6MD-01	blca_tcga_pub_2017	<70	MALE	N pos	T3_4	T4a	Luminal	Luminal_infiltrated	nicht Basal	Luminal	not neuronal	Luminal	not	not	not	not	4.24	DiseaseFree	1	4.24	LIVING	1		TCGA-E7-A6MD-01	66	NONAMP	NONAMP	NONAMP	NONAMP	NONAMP	NONAMP	NONAMP	AMP	NONAMP	NONAMP	AMP	NONAMP	NONAMP	NONAMP	NONAMP	NONAMP	NONAMP	AMP	NONAMP	TCGA-E7-A6MD-01	0	0	0	0
TCGA-E7-A6ME-01	blca_tcga_pub_2017	>=70	MALE		T2	T2b	Luminal	Luminal_papillary	nicht Basal	Luminal	not neuronal	Luminal	not	not	not	not	24.01	DiseaseFree	1	24.01	LIVING	1	NO Adjuvant Therapy	TCGA-E7-A6ME-01	75	NONAMP	NONAMP	NONAMP	NONAMP	NONAMP	AMP	NONAMP	AMP	AMP	NONAMP	NONAMP	NONAMP	NONAMP	NONAMP	NONAMP	NONAMP	NONAMP	NONAMP	AMP	TCGA-E7-A6ME-01	1	1	0	0
TCGA-E7-A6MF-01	blca_tcga_pub_2017	<70	MALE		T2	T2a	Luminal	Luminal_papillary	nicht Basal	Luminal	not neuronal	Luminal	not	not	not	not	24.64	DiseaseFree	1	24.64	LIVING	1	NO Adjuvant Therapy	TCGA-E7-A6MF-01	37	NONAMP	NONAMP	NONAMP	NONAMP	NONAMP	NONAMP	NONAMP	NONAMP	NONAMP	NONAMP	AMP	NONAMP	NONAMP	NONAMP	NONAMP	NONAMP	NONAMP	AMP	NONAMP	TCGA-E7-A6MF-01	0	0	0	0
TCGA-E7-A7DU-01	blca_tcga_pub_2017	>=70	MALE	N0	T3_4	T3	Luminal	Luminal_papillary	nicht Basal	Luminal	not neuronal	Luminal	not	not	not	not	0.92	DiseaseFree	1	0.92	LIVING	1		TCGA-E7-A7DU-01	73	NONAMP	NONAMP	NONAMP	NONAMP	NONAMP	NONAMP	NONAMP	NONAMP	NONAMP	AMP	NONAMP	NONAMP	NONAMP	NONAMP	NONAMP	NONAMP	NONAMP	NONAMP	NONAMP	TCGA-E7-A7DU-01	1	0	0	1
TCGA-E7-A7DV-01	blca_tcga_pub_2017	<70	MALE	N pos	T3_4	T4	Basal	Basal_squamous	Basal	nicht Luminal	not neuronal	Basal	not	not	not	not	1.22	DiseaseFree	1	1.22	LIVING	1		TCGA-E7-A7DV-01	44	NONAMP	NONAMP	NONAMP	AMP	NONAMP	NONAMP	NONAMP	AMP	NONAMP	NONAMP	NONAMP	NONAMP	AMP	NONAMP	NONAMP	AMP	NONAMP	NONAMP	NONAMP	TCGA-E7-A7DV-01	1	0	0	0
TCGA-E7-A7PW-01	blca_tcga_pub_2017	<70	MALE		T3_4	T3a	Luminal	Luminal_papillary	nicht Basal	Luminal	not neuronal	Luminal	not	not	not	not	5.72	Recurred/Progressed	0	13.67	LIVING	1	NO Adjuvant Therapy	TCGA-E7-A7PW-01	63	NONAMP	NONAMP	NONAMP	NONAMP	NONAMP	NONAMP	NONAMP	AMP	AMP	AMP	NONAMP	NONAMP	NONAMP	NONAMP	NONAMP	NONAMP	AMP	NONAMP	NONAMP	TCGA-E7-A7PW-01	0	0	0	0
TCGA-E7-A7XN-01	blca_tcga_pub_2017	<70	MALE	N0	T3_4	T3	Basal	Basal_squamous	Basal	nicht Luminal	not neuronal	Basal	not	not	not	not	6.24	Recurred/Progressed	0	14.06	LIVING	1		TCGA-E7-A7XN-01	66	NONAMP	NONAMP	NONAMP	NONAMP	NONAMP	NONAMP	NONAMP	NONAMP	NONAMP	NONAMP	NONAMP	NONAMP	NONAMP	NONAMP	NONAMP	NONAMP	NONAMP	NONAMP	NONAMP	TCGA-E7-A7XN-01	0	0	1	0
TCGA-E7-A85H-01	blca_tcga_pub_2017	<70	MALE	N0	T3_4	T3	Luminal	Luminal_infiltrated	nicht Basal	Luminal	not neuronal	Luminal	AMP	AMP	not	not	12.94	DiseaseFree	1	12.94	LIVING	1		TCGA-E7-A85H-01	64	NONAMP	NONAMP	NONAMP	NONAMP	NONAMP	NONAMP	NONAMP	AMP	NONAMP	AMP	NONAMP	NONAMP	NONAMP	NONAMP	NONAMP	NONAMP	AMP	NONAMP	NONAMP	TCGA-E7-A85H-01	0	0	0	1
TCGA-E7-A8O7-01	blca_tcga_pub_2017	<70	MALE	N0	T2	T2	Luminal	Luminal_papillary	nicht Basal	Luminal	not neuronal	Luminal	not	not	not	not	15.31	DiseaseFree	1	15.31	LIVING	1		TCGA-E7-A8O7-01	52	NONAMP	NONAMP	NONAMP	NONAMP	NONAMP	AMP	NONAMP	NONAMP	NONAMP	NONAMP	NONAMP	NONAMP	NONAMP	NONAMP	NONAMP	NONAMP	NONAMP	NONAMP	NONAMP	TCGA-E7-A8O7-01
TCGA-E7-A97P-01	blca_tcga_pub_2017	>=70	MALE		T2	T2	Basal	Basal_squamous	Basal	nicht Luminal	not neuronal	Basal	not	not	not	not		NA		14.36	DECEASED	0		TCGA-E7-A97P-01	73	NONAMP	NONAMP	AMP	NONAMP	NONAMP	NONAMP	NONAMP	NONAMP	NONAMP	NONAMP	NONAMP	AMP	NONAMP	NONAMP	NONAMP	NONAMP	NONAMP	NONAMP	NONAMP	TCGA-E7-A97P-01	0	0	0	0
TCGA-E7-A97Q-01	blca_tcga_pub_2017	<70	FEMALE	N pos	T3_4	T4a	Luminal	Luminal	nicht Basal	Luminal	not neuronal	Luminal	AMP	AMP	AMP	not		NA		8.08	DECEASED	0		TCGA-E7-A97Q-01	60	AMP	AMP	AMP	NONAMP	AMP	NONAMP	NONAMP	AMP	NONAMP	AMP	AMP	AMP	NONAMP	NONAMP	NONAMP	AMP	NONAMP	AMP	AMP	TCGA-E7-A97Q-01	1	0	0	0
TCGA-FD-A3B3-01	blca_tcga_pub_2017	>=70	FEMALE	N0	T3_4	T3	Basal	Basal_squamous	Basal	nicht Luminal	not neuronal	Basal	not	not	not	not		NA		32	DECEASED	0		TCGA-FD-A3B3-01	74	NONAMP	NONAMP	NONAMP	NONAMP	NONAMP	NONAMP	NONAMP	NONAMP	NONAMP	NONAMP	NONAMP	NONAMP	NONAMP	NONAMP	NONAMP	NONAMP	AMP	NONAMP	NONAMP	TCGA-FD-A3B3-01	0	0	0	1
TCGA-FD-A3B4-01	blca_tcga_pub_2017	<70	FEMALE	N0	T3_4	T4a	Basal	Basal_squamous	Basal	nicht Luminal	not neuronal	Basal	not	not	not	not	11.79	Recurred/Progressed	0	16.75	DECEASED	0		TCGA-FD-A3B4-01	55	NONAMP	NONAMP	NONAMP	NONAMP	NONAMP	NONAMP	NONAMP	NONAMP	NONAMP	NONAMP	NONAMP	NONAMP	NONAMP	NONAMP	NONAMP	NONAMP	NONAMP	NONAMP	NONAMP	TCGA-FD-A3B4-01	0	0	0	0
TCGA-FD-A3B5-01	blca_tcga_pub_2017	>=70	MALE	N pos	T2	T2b	Basal	Basal_squamous	Basal	nicht Luminal	not neuronal	Basal	not	not	not	not		NA		8.94	DECEASED	0		TCGA-FD-A3B5-01	86	NONAMP	NONAMP	NONAMP	NONAMP	NONAMP	NONAMP	NONAMP	NONAMP	NONAMP	NONAMP	AMP	NONAMP	NONAMP	NONAMP	NONAMP	NONAMP	AMP	NONAMP	NONAMP	TCGA-FD-A3B5-01	0	1	1	0
TCGA-FD-A3B6-01	blca_tcga_pub_2017	>=70	MALE	N0	T2	T2b	Basal	Basal_squamous	Basal	nicht Luminal	not neuronal	Basal	not	not	not	not		NA		33.02	DECEASED	0		TCGA-FD-A3B6-01	75	NONAMP	NONAMP	AMP	NONAMP	NONAMP	NONAMP	NONAMP	AMP	NONAMP	NONAMP	NONAMP	AMP	NONAMP	NONAMP	NONAMP	NONAMP	NONAMP	NONAMP	NONAMP	TCGA-FD-A3B6-01	1	0	0	0
TCGA-FD-A3B7-01	blca_tcga_pub_2017	<70	MALE	N0	T3_4	T3a	Basal	Basal_squamous	Basal	nicht Luminal	not neuronal	Basal	not	not	not	not	3.61	Recurred/Progressed	0	4.01	DECEASED	0		TCGA-FD-A3B7-01	66	NONAMP	NONAMP	NONAMP	NONAMP	NONAMP	NONAMP	NONAMP	NONAMP	NONAMP	NONAMP	NONAMP	NONAMP	NONAMP	NONAMP	NONAMP	NONAMP	NONAMP	NONAMP	NONAMP	TCGA-FD-A3B7-01	1	0	0	0
TCGA-FD-A3B8-01	blca_tcga_pub_2017	<70	MALE	N0	T2	T2b	Basal	Basal_squamous	Basal	nicht Luminal	not neuronal	Basal	not	not	not	not	12.61	DiseaseFree	1	12.61	LIVING	1		TCGA-FD-A3B8-01	56	NONAMP	NONAMP	NONAMP	NONAMP	NONAMP	NONAMP	NONAMP	NONAMP	NONAMP	NONAMP	AMP	NONAMP	NONAMP	NONAMP	NONAMP	NONAMP	NONAMP	NONAMP	NONAMP	TCGA-FD-A3B8-01	1	0	1	0
TCGA-FD-A3N5-01	blca_tcga_pub_2017	<70	MALE	N0	T2	T2b	Basal	Basal_squamous	Basal	nicht Luminal	not neuronal	Basal	not	not	not	not	11.37	Recurred/Progressed	0	22.5	DECEASED	0		TCGA-FD-A3N5-01	69	NONAMP	NONAMP	NONAMP	NONAMP	NONAMP	NONAMP	NONAMP	NONAMP	NONAMP	NONAMP	NONAMP	NONAMP	NONAMP	NONAMP	NONAMP	NONAMP	NONAMP	NONAMP	NONAMP	TCGA-FD-A3N5-01	1	0	0	0
TCGA-FD-A3N6-01	blca_tcga_pub_2017	<70	FEMALE	N0	T2	T2b	Basal	Basal_squamous	Basal	nicht Luminal	not neuronal	Basal	not	not	not	not	27.96	DiseaseFree	1	27.96	LIVING	1		TCGA-FD-A3N6-01	43	NONAMP	NONAMP	AMP	NONAMP	AMP	NONAMP	NONAMP	NONAMP	NONAMP	NONAMP	AMP	AMP	NONAMP	NONAMP	NONAMP	NONAMP	AMP	AMP	NONAMP	TCGA-FD-A3N6-01	0	1	0	0
TCGA-FD-A3NA-01	blca_tcga_pub_2017	<70	MALE	N0	T2	T2b	Basal	Basal_squamous	Basal	nicht Luminal	not neuronal	Basal	AMP	AMP	not	AMP	43.96	Recurred/Progressed	0	60.61	LIVING	1		TCGA-FD-A3NA-01	60	AMP	AMP	NONAMP	NONAMP	AMP	AMP	NONAMP	AMP	NONAMP	AMP	AMP	NONAMP	NONAMP	NONAMP	NONAMP	AMP	NONAMP	NONAMP	NONAMP	TCGA-FD-A3NA-01	1	0	0	0
TCGA-FD-A3SJ-01	blca_tcga_pub_2017	<70	MALE	N pos	T2	T2b	Luminal	Luminal	nicht Basal	Luminal	not neuronal	Luminal	AMP	AMP	not	AMP	18	Recurred/Progressed	0	24.28	DECEASED	0	Adjuvant Chemo	TCGA-FD-A3SJ-01	59	NONAMP	NONAMP	NONAMP	NONAMP	AMP	AMP	NONAMP	AMP	NONAMP	NONAMP	NONAMP	NONAMP	NONAMP	NONAMP	NONAMP	AMP	NONAMP	NONAMP	NONAMP	TCGA-FD-A3SJ-01	1	0	0	0
TCGA-FD-A3SL-01	blca_tcga_pub_2017	<70	MALE	N pos	T3_4	T4a	Luminal	Luminal_infiltrated	nicht Basal	Luminal	not neuronal	Luminal	not	not	not	not	8.54	Recurred/Progressed	0	23.39	DECEASED	0	Adjuvant Chemo	TCGA-FD-A3SL-01	60	NONAMP	NONAMP	NONAMP	NONAMP	NONAMP	AMP	NONAMP	NONAMP	NONAMP	NONAMP	NONAMP	NONAMP	NONAMP	NONAMP	NONAMP	NONAMP	NONAMP	NONAMP	NONAMP	TCGA-FD-A3SL-01	1	1	0	0
TCGA-FD-A3SM-01	blca_tcga_pub_2017	>=70	MALE	N pos	T3_4	T3a	Luminal	Luminal_infiltrated	nicht Basal	Luminal	not neuronal	Luminal	not	not	not	not	4.73	Recurred/Progressed	0	17.97	DECEASED	0	NO Adjuvant Therapy	TCGA-FD-A3SM-01	70	NONAMP	NONAMP	AMP	NONAMP	NONAMP	NONAMP	NONAMP	NONAMP	NONAMP	NONAMP	NONAMP	AMP	NONAMP	NONAMP	NONAMP	NONAMP	NONAMP	NONAMP	NONAMP	TCGA-FD-A3SM-01	0	1	0	0
TCGA-FD-A3SN-01	blca_tcga_pub_2017	>=70	MALE	N0	T3_4	T3b	Basal	Basal_squamous	Basal	nicht Luminal	not neuronal	Basal	not	not	not	not	6.54	Recurred/Progressed	0	29.14	LIVING	1	NO Adjuvant Therapy	TCGA-FD-A3SN-01	79	NONAMP	NONAMP	NONAMP	NONAMP	NONAMP	NONAMP	NONAMP	NONAMP	NONAMP	NONAMP	NONAMP	NONAMP	NONAMP	NONAMP	NONAMP	NONAMP	NONAMP	NONAMP	NONAMP	TCGA-FD-A3SN-01	0	0	0	1
TCGA-FD-A3SO-01	blca_tcga_pub_2017	<70	MALE	N pos	T3_4	T3a	Basal	Basal_squamous	Basal	nicht Luminal	not neuronal	Basal	not	not	not	not	4.7	Recurred/Progressed	0	5.52	DECEASED	0	Adjuvant Chemo	TCGA-FD-A3SO-01	68	NONAMP	NONAMP	NONAMP	NONAMP	NONAMP	NONAMP	NONAMP	NONAMP	NONAMP	NONAMP	NONAMP	NONAMP	NONAMP	NONAMP	NONAMP	NONAMP	NONAMP	NONAMP	NONAMP	TCGA-FD-A3SO-01	1	0	0	0
TCGA-FD-A3SP-01	blca_tcga_pub_2017	<70	MALE	N0	T3_4	T3b	Basal	Basal_squamous	Basal	nicht Luminal	not neuronal	Basal	AMP	not	not	not	25.72	DiseaseFree	1	25.72	LIVING	1	Adjuvant Chemo	TCGA-FD-A3SP-01	60	NONAMP	NONAMP	AMP	NONAMP	NONAMP	NONAMP	NONAMP	NONAMP	NONAMP	NONAMP	AMP	AMP	NONAMP	NONAMP	NONAMP	NONAMP	NONAMP	NONAMP	NONAMP	TCGA-FD-A3SP-01	1	1	0	1
TCGA-FD-A3SQ-01	blca_tcga_pub_2017	<70	MALE	N pos	T3_4	T3a	Luminal	Luminal_infiltrated	nicht Basal	Luminal	not neuronal	Luminal	not	not	not	not	36.86	Recurred/Progressed	0	46.75	DECEASED	0	Adjuvant Chemo	TCGA-FD-A3SQ-01	62	NONAMP	NONAMP	NONAMP	NONAMP	NONAMP	NONAMP	NONAMP	NONAMP	NONAMP	NONAMP	AMP	NONAMP	NONAMP	NONAMP	NONAMP	NONAMP	NONAMP	AMP	AMP	TCGA-FD-A3SQ-01	0	0	0	0
TCGA-FD-A3SR-01	blca_tcga_pub_2017	<70	MALE	N pos	T3_4	T4a	Luminal	Luminal_infiltrated	nicht Basal	Luminal	not neuronal	Luminal	not	not	not	not	12.22	Recurred/Progressed	0	19.78	DECEASED	0	Adjuvant Chemo	TCGA-FD-A3SR-01	68	NONAMP	NONAMP	NONAMP	AMP	NONAMP	NONAMP	NONAMP	NONAMP	NONAMP	NONAMP	NONAMP	NONAMP	AMP	NONAMP	NONAMP	NONAMP	NONAMP	NONAMP	NONAMP	TCGA-FD-A3SR-01	1	0	0	1
TCGA-FD-A3SS-01	blca_tcga_pub_2017	<70	MALE	N pos	T3_4	T4	Basal	Basal_squamous	Basal	nicht Luminal	not neuronal	Basal	not	not	not	not	10.18	Recurred/Progressed	0	12.84	DECEASED	0	Adjuvant Chemo	TCGA-FD-A3SS-01	66	NONAMP	NONAMP	AMP	AMP	NONAMP	NONAMP	NONAMP	NONAMP	NONAMP	NONAMP	NONAMP	AMP	AMP	NONAMP	NONAMP	NONAMP	NONAMP	NONAMP	NONAMP	TCGA-FD-A3SS-01	1	0	0	0
TCGA-FD-A43N-01	blca_tcga_pub_2017	>=70	MALE	N0	T3_4	T3a	Luminal	Luminal	nicht Basal	Luminal	not neuronal	Luminal	AMP	AMP	AMP	AMP	22.96	DiseaseFree	1	22.96	LIVING	1	NO Adjuvant Therapy	TCGA-FD-A43N-01	76	AMP	AMP	NONAMP	NONAMP	AMP	AMP	NONAMP	AMP	NONAMP	NONAMP	AMP	NONAMP	NONAMP	NONAMP	NONAMP	NONAMP	NONAMP	NONAMP	AMP	TCGA-FD-A43N-01	1	0	0	1
TCGA-FD-A43P-01	blca_tcga_pub_2017	>=70	MALE	N0	T2	T2a	Luminal	Luminal_infiltrated	nicht Basal	Luminal	not neuronal	Luminal	not	not	not	not	27.33	DiseaseFree	1	27.33	LIVING	1	NO Adjuvant Therapy	TCGA-FD-A43P-01	74	NONAMP	NONAMP	NONAMP	NONAMP	NONAMP	NONAMP	NONAMP	NONAMP	NONAMP	NONAMP	NONAMP	NONAMP	NONAMP	NONAMP	NONAMP	NONAMP	NONAMP	NONAMP	NONAMP	TCGA-FD-A43P-01	1	0	0	0
TCGA-FD-A43S-01	blca_tcga_pub_2017	>=70	FEMALE	N0	T3_4	T3b	Luminal	Luminal_infiltrated	nicht Basal	Luminal	not neuronal	Luminal	not	not	not	not	14.95	DiseaseFree	1	14.95	LIVING	1	Adjuvant Chemo	TCGA-FD-A43S-01	71	NONAMP	NONAMP	NONAMP	NONAMP	NONAMP	NONAMP	AMP	NONAMP	NONAMP	NONAMP	NONAMP	NONAMP	NONAMP	AMP	AMP	NONAMP	NONAMP	NONAMP	NONAMP	TCGA-FD-A43S-01	0	0	0	0
TCGA-FD-A43U-01	blca_tcga_pub_2017	>=70	MALE	N pos	T3_4	T4a	Luminal	Luminal_infiltrated	nicht Basal	Luminal	not neuronal	Luminal	not	not	not	not	16.33	Recurred/Progressed	0	20.89	LIVING	1	Adjuvant Chemo	TCGA-FD-A43U-01	70	NONAMP	NONAMP	NONAMP	NONAMP	NONAMP	NONAMP	NONAMP	NONAMP	NONAMP	NONAMP	NONAMP	NONAMP	NONAMP	NONAMP	NONAMP	NONAMP	NONAMP	NONAMP	NONAMP	TCGA-FD-A43U-01	0	0	0	0
TCGA-FD-A43X-01	blca_tcga_pub_2017	>=70	MALE	N0	T2	T2a	Luminal	Luminal_papillary	nicht Basal	Luminal	not neuronal	Luminal	not	not	not	not	3.61	DiseaseFree	1	3.61	LIVING	1	NO Adjuvant Therapy	TCGA-FD-A43X-01	84	NONAMP	NONAMP	NONAMP	NONAMP	NONAMP	NONAMP	NONAMP	NONAMP	NONAMP	NONAMP	NONAMP	NONAMP	NONAMP	NONAMP	NONAMP	NONAMP	NONAMP	NONAMP	NONAMP	TCGA-FD-A43X-01	0	0	0	0
TCGA-FD-A43Y-01	blca_tcga_pub_2017	<70	MALE	N0	T3_4	T4	Basal	Basal_squamous	Basal	nicht Luminal	not neuronal	Basal	not	not	not	not		NA		15.57	DECEASED	0	NO Adjuvant Therapy	TCGA-FD-A43Y-01	65	NONAMP	NONAMP	NONAMP	NONAMP	NONAMP	NONAMP	NONAMP	NONAMP	NONAMP	NONAMP	NONAMP	NONAMP	NONAMP	NONAMP	NONAMP	NONAMP	NONAMP	NONAMP	NONAMP	TCGA-FD-A43Y-01
TCGA-FD-A5BR-01	blca_tcga_pub_2017	<70	MALE	N0	T2	T2b	Luminal	Luminal_infiltrated	nicht Basal	Luminal	not neuronal	Luminal	AMP	AMP	AMP	not	26.71	DiseaseFree	1	26.71	LIVING	1	NO Adjuvant Therapy	TCGA-FD-A5BR-01	57	AMP	AMP	NONAMP	NONAMP	AMP	NONAMP	NONAMP	AMP	NONAMP	NONAMP	NONAMP	NONAMP	NONAMP	NONAMP	AMP	NONAMP	NONAMP	NONAMP	NONAMP	TCGA-FD-A5BR-01	1	0	0	0
TCGA-FD-A5BS-01	blca_tcga_pub_2017	<70	MALE	N0	T3_4	T3b	Basal	Basal_squamous	Basal	nicht Luminal	not neuronal	Basal	not	not	not	not	53.84	DiseaseFree	1	53.84	LIVING	1	Adjuvant Chemo	TCGA-FD-A5BS-01	68	NONAMP	NONAMP	NONAMP	NONAMP	NONAMP	NONAMP	NONAMP	NONAMP	NONAMP	NONAMP	NONAMP	NONAMP	NONAMP	NONAMP	NONAMP	NONAMP	NONAMP	NONAMP	NONAMP	TCGA-FD-A5BS-01	0	0	0	0
TCGA-FD-A5BT-01	blca_tcga_pub_2017	>=70	MALE	N0	T3_4	T3b	Basal	Basal_squamous	Basal	nicht Luminal	not neuronal	Basal	not	not	not	not		NA		10.78	DECEASED	0	NO Adjuvant Therapy	TCGA-FD-A5BT-01	84	NONAMP	NONAMP	NONAMP	AMP	NONAMP	NONAMP	NONAMP	NONAMP	NONAMP	NONAMP	NONAMP	NONAMP	AMP	NONAMP	AMP	NONAMP	NONAMP	NONAMP	NONAMP	TCGA-FD-A5BT-01	0	0	0	0
TCGA-FD-A5BU-01	blca_tcga_pub_2017	>=70	FEMALE	N0	T2	T2b	Basal	Basal_squamous	Basal	nicht Luminal	not neuronal	Basal	not	not	not	not	19.32	DiseaseFree	1	19.32	LIVING	1	NO Adjuvant Therapy	TCGA-FD-A5BU-01	76	NONAMP	NONAMP	NONAMP	NONAMP	NONAMP	NONAMP	NONAMP	NONAMP	NONAMP	NONAMP	NONAMP	NONAMP	NONAMP	NONAMP	NONAMP	NONAMP	NONAMP	NONAMP	NONAMP	TCGA-FD-A5BU-01	0	1	0	0
TCGA-FD-A5BV-01	blca_tcga_pub_2017	<70	FEMALE	N0	T3_4	T3b	Luminal	Luminal_papillary	nicht Basal	Luminal	not neuronal	Luminal	AMP	AMP	AMP	not	4.4	Recurred/Progressed	0	5.35	DECEASED	0	NO Adjuvant Therapy	TCGA-FD-A5BV-01	47	AMP	AMP	NONAMP	NONAMP	NONAMP	AMP	NONAMP	AMP	NONAMP	NONAMP	NONAMP	NONAMP	NONAMP	NONAMP	NONAMP	AMP	NONAMP	NONAMP	NONAMP	TCGA-FD-A5BV-01	1	0	0	0
TCGA-FD-A5BX-01	blca_tcga_pub_2017	>=70	MALE	N pos	T3_4	T3b	Basal	Basal_squamous	Basal	nicht Luminal	not neuronal	Basal	not	not	not	not	3.25	Recurred/Progressed	0	5.68	DECEASED	0	NO Adjuvant Therapy	TCGA-FD-A5BX-01	82	NONAMP	NONAMP	NONAMP	AMP	NONAMP	NONAMP	AMP	AMP	NONAMP	AMP	NONAMP	NONAMP	AMP	NONAMP	NONAMP	NONAMP	NONAMP	NONAMP	NONAMP	TCGA-FD-A5BX-01	0	1	0	0
TCGA-FD-A5BY-01	blca_tcga_pub_2017	<70	FEMALE	N0	T3_4	T3a	Basal	Basal_squamous	Basal	nicht Luminal	not neuronal	Basal	not	not	not	not	8.25	DiseaseFree	1	8.25	LIVING	1	NO Adjuvant Therapy	TCGA-FD-A5BY-01	63	NONAMP	NONAMP	NONAMP	NONAMP	NONAMP	NONAMP	NONAMP	NONAMP	NONAMP	NONAMP	NONAMP	NONAMP	NONAMP	NONAMP	NONAMP	NONAMP	NONAMP	NONAMP	NONAMP	TCGA-FD-A5BY-01	0	0	0	0
TCGA-FD-A5BZ-01	blca_tcga_pub_2017	>=70	FEMALE	N pos	T3_4	T3a	Luminal	Luminal_infiltrated	nicht Basal	Luminal	not neuronal	Luminal	AMP	not	not	AMP	17.51	Recurred/Progressed	0	27.43	DECEASED	0	NO Adjuvant Therapy	TCGA-FD-A5BZ-01	77	NONAMP	NONAMP	NONAMP	NONAMP	AMP	AMP	NONAMP	AMP	NONAMP	NONAMP	NONAMP	NONAMP	NONAMP	NONAMP	NONAMP	NONAMP	NONAMP	NONAMP	NONAMP	TCGA-FD-A5BZ-01	0	0	0	0
TCGA-FD-A5C0-01	blca_tcga_pub_2017	<70	MALE	N pos	T3_4	T3a	Luminal	Luminal_infiltrated	nicht Basal	Luminal	not neuronal	Luminal	not	not	not	not	13.99	Recurred/Progressed	0	18.07	DECEASED	0	Adjuvant Chemo	TCGA-FD-A5C0-01	61	NONAMP	NONAMP	NONAMP	NONAMP	NONAMP	NONAMP	NONAMP	NONAMP	NONAMP	NONAMP	NONAMP	NONAMP	NONAMP	NONAMP	NONAMP	NONAMP	NONAMP	NONAMP	NONAMP	TCGA-FD-A5C0-01	0	0	0	0
TCGA-FD-A5C1-01	blca_tcga_pub_2017	<70	FEMALE	N0	T3_4	T3b	Basal	Basal_squamous	Basal	nicht Luminal	not neuronal	Basal	not	not	not	not	58.87	DiseaseFree	1	58.87	LIVING	1	Adjuvant Chemo	TCGA-FD-A5C1-01	61	NONAMP	NONAMP	NONAMP	NONAMP	NONAMP	NONAMP	NONAMP	NONAMP	NONAMP	NONAMP	NONAMP	NONAMP	NONAMP	NONAMP	NONAMP	NONAMP	NONAMP	NONAMP	NONAMP	TCGA-FD-A5C1-01	0	0	0	1
TCGA-FD-A62N-01	blca_tcga_pub_2017	<70	MALE	N0	T3_4	T3b	Basal	Basal_squamous	Basal	nicht Luminal	not neuronal	Basal	not	not	not	not	2.69	DiseaseFree	1	2.69	LIVING	1		TCGA-FD-A62N-01	69	NONAMP	NONAMP	NONAMP	NONAMP	NONAMP	NONAMP	NONAMP	NONAMP	NONAMP	NONAMP	NONAMP	NONAMP	NONAMP	NONAMP	NONAMP	NONAMP	NONAMP	NONAMP	NONAMP	TCGA-FD-A62N-01	1	0	0	0
TCGA-FD-A62O-01	blca_tcga_pub_2017	>=70	MALE	N pos	T3_4	T3a	Luminal	Luminal_papillary	nicht Basal	Luminal	not neuronal	Luminal	not	not	not	not		NA		7.1	DECEASED	0	Adjuvant Chemo	TCGA-FD-A62O-01	74	NONAMP	NONAMP	NONAMP	NONAMP	NONAMP	NONAMP	NONAMP	NONAMP	NONAMP	NONAMP	AMP	NONAMP	NONAMP	NONAMP	AMP	NONAMP	NONAMP	NONAMP	NONAMP	TCGA-FD-A62O-01	0	0	0	1
TCGA-FD-A62S-01	blca_tcga_pub_2017	<70	FEMALE	N0	T3_4	T3b	Basal	Basal_squamous	Basal	nicht Luminal	not neuronal	Basal	not	not	not	not	10.05	Recurred/Progressed	0	13.34	DECEASED	0	NO Adjuvant Therapy	TCGA-FD-A62S-01	60	NONAMP	NONAMP	AMP	NONAMP	NONAMP	NONAMP	NONAMP	NONAMP	NONAMP	NONAMP	AMP	AMP	NONAMP	NONAMP	NONAMP	NONAMP	NONAMP	NONAMP	NONAMP	TCGA-FD-A62S-01	1	0	0	0
TCGA-FD-A6TA-01	blca_tcga_pub_2017	<70	MALE	N pos	T3_4	T3b	Luminal	Luminal_infiltrated	nicht Basal	Luminal	not neuronal	Luminal	not	not	not	not	62.81	DiseaseFree	1	62.81	LIVING	1	Adjuvant Chemo	TCGA-FD-A6TA-01	58	NONAMP	NONAMP	NONAMP	NONAMP	NONAMP	NONAMP	NONAMP	NONAMP	NONAMP	NONAMP	NONAMP	NONAMP	NONAMP	NONAMP	NONAMP	NONAMP	NONAMP	NONAMP	NONAMP	TCGA-FD-A6TA-01	0	0	0	0
TCGA-FD-A6TC-01	blca_tcga_pub_2017	>=70	FEMALE	N0	T3_4	T4a	Luminal	Luminal_infiltrated	nicht Basal	Luminal	not neuronal	Luminal	not	not	not	not	6.14	DiseaseFree	1	6.14	LIVING	1	Adjuvant Chemo	TCGA-FD-A6TC-01	79	NONAMP	NONAMP	NONAMP	NONAMP	NONAMP	NONAMP	NONAMP	NONAMP	NONAMP	NONAMP	NONAMP	NONAMP	NONAMP	NONAMP	NONAMP	NONAMP	NONAMP	NONAMP	NONAMP	TCGA-FD-A6TC-01	1	1	0	0
TCGA-FD-A6TD-01	blca_tcga_pub_2017	>=70	MALE	N0	T3_4	T3a	Basal	Basal_squamous	Basal	nicht Luminal	not neuronal	Basal	not	not	not	not		NA		12.68	DECEASED	0	NO Adjuvant Therapy	TCGA-FD-A6TD-01	77	NONAMP	NONAMP	NONAMP	NONAMP	NONAMP	NONAMP	NONAMP	AMP	NONAMP	NONAMP	NONAMP	NONAMP	NONAMP	NONAMP	NONAMP	NONAMP	NONAMP	NONAMP	NONAMP	TCGA-FD-A6TD-01	1	0	0	0
TCGA-FD-A6TE-01	blca_tcga_pub_2017	<70	MALE	N pos	T3_4	T3a	Luminal	Luminal_papillary	nicht Basal	Luminal	not neuronal	Luminal	not	not	not	not	10.55	Recurred/Progressed	0	12.35	LIVING	1	NO Adjuvant Therapy	TCGA-FD-A6TE-01	54	NONAMP	NONAMP	AMP	NONAMP	NONAMP	AMP	NONAMP	AMP	AMP	NONAMP	NONAMP	AMP	NONAMP	NONAMP	NONAMP	AMP	NONAMP	NONAMP	AMP	TCGA-FD-A6TE-01	1	1	0	0
TCGA-FD-A6TF-01	blca_tcga_pub_2017	>=70	FEMALE	N pos	T3_4	T3b	Luminal	Luminal_infiltrated	nicht Basal	Luminal	not neuronal	Luminal	not	not	not	not		NA		2.27	DECEASED	0	NO Adjuvant Therapy	TCGA-FD-A6TF-01	80	NONAMP	NONAMP	NONAMP	NONAMP	NONAMP	NONAMP	NONAMP	NONAMP	NONAMP	NONAMP	NONAMP	NONAMP	NONAMP	NONAMP	NONAMP	NONAMP	NONAMP	NONAMP	NONAMP	TCGA-FD-A6TF-01	1	0	0	0
TCGA-FD-A6TG-01	blca_tcga_pub_2017	>=70	MALE	N pos	T3_4	T3a	Luminal	Luminal_infiltrated	nicht Basal	Luminal	not neuronal	Luminal	not	not	not	not		NA		3.06	DECEASED	0		TCGA-FD-A6TG-01	73	NONAMP	NONAMP	NONAMP	NONAMP	NONAMP	NONAMP	NONAMP	NONAMP	NONAMP	NONAMP	NONAMP	NONAMP	NONAMP	NONAMP	NONAMP	NONAMP	NONAMP	AMP	NONAMP	TCGA-FD-A6TG-01	0	0	0	1
TCGA-FD-A6TI-01	blca_tcga_pub_2017	>=70	MALE	N pos	T3_4	T4b	Luminal	Luminal_papillary	nicht Basal	Luminal	not neuronal	Luminal	not	not	not	not		NA		9.66	DECEASED	0		TCGA-FD-A6TI-01	73	NONAMP	NONAMP	NONAMP	AMP	NONAMP	NONAMP	NONAMP	NONAMP	NONAMP	AMP	AMP	NONAMP	AMP	NONAMP	NONAMP	NONAMP	NONAMP	AMP	NONAMP	TCGA-FD-A6TI-01	0	0	0	1
TCGA-FD-A6TK-01	blca_tcga_pub_2017	<70	MALE	N0	T3_4	T3a	Basal	Basal_squamous	Basal	nicht Luminal	not neuronal	Basal	AMP	AMP	not	not	10.84	DiseaseFree	1	10.84	LIVING	1	NO Adjuvant Therapy	TCGA-FD-A6TK-01	60	AMP	AMP	AMP	AMP	NONAMP	NONAMP	NONAMP	AMP	NONAMP	NONAMP	NONAMP	AMP	AMP	NONAMP	NONAMP	NONAMP	NONAMP	NONAMP	NONAMP	TCGA-FD-A6TK-01	1	0	0	1
TCGA-FJ-A871-01	blca_tcga_pub_2017	<70	MALE		T3_4	T3b		Neuronal	nicht Basal	nicht Luminal	neuronal	Neuronal	not	not	not	not	3.48	Recurred/Progressed	0	8.94	DECEASED	0	Adjuvant Chemo	TCGA-FJ-A871-01	49	NONAMP	NONAMP	NONAMP	NONAMP	NONAMP	NONAMP	NONAMP	NONAMP	NONAMP	NONAMP	NONAMP	NONAMP	NONAMP	NONAMP	NONAMP	NONAMP	NONAMP	NONAMP	NONAMP	TCGA-FJ-A871-01	0	0	0	1
TCGA-FT-A3EE-01	blca_tcga_pub_2017	>=70	FEMALE	N0	T3_4	T4a	Basal	Basal_squamous	Basal	nicht Luminal	not neuronal	Basal	not	not	not	not		NA		3.25	DECEASED	0		TCGA-FT-A3EE-01	80	NONAMP	NONAMP	NONAMP	NONAMP	NONAMP	NONAMP	NONAMP	NONAMP	NONAMP	NONAMP	NONAMP	NONAMP	NONAMP	NONAMP	NONAMP	NONAMP	NONAMP	AMP	NONAMP	TCGA-FT-A3EE-01	0	0	0	0
TCGA-FT-A61P-01	blca_tcga_pub_2017	>=70	MALE	N pos	T3_4	T3b	Basal	Basal_squamous	Basal	nicht Luminal	not neuronal	Basal	not	not	not	not	11.07	DiseaseFree	1	11.07	LIVING	1	NO Adjuvant Therapy	TCGA-FT-A61P-01	76	NONAMP	NONAMP	NONAMP	NONAMP	NONAMP	NONAMP	NONAMP	NONAMP	NONAMP	NONAMP	NONAMP	NONAMP	NONAMP	NONAMP	NONAMP	NONAMP	NONAMP	NONAMP	NONAMP	TCGA-FT-A61P-01	0	0	0	0
TCGA-G2-A2EO-01	blca_tcga_pub_2017	<70	MALE	N0	T3_4	T3a	Luminal	Luminal_infiltrated	nicht Basal	Luminal	not neuronal	Luminal	AMP	AMP	AMP	not		NA		59.26	DECEASED	0		TCGA-G2-A2EO-01	69	AMP	AMP	AMP	NONAMP	NONAMP	AMP	NONAMP	AMP	NONAMP	AMP	NONAMP	AMP	NONAMP	NONAMP	AMP	AMP	NONAMP	NONAMP	AMP	TCGA-G2-A2EO-01	1	0	0	0
TCGA-G2-A2ES-01	blca_tcga_pub_2017	>=70	MALE	N0	T3_4	T3b	Basal	Basal_squamous	Basal	nicht Luminal	not neuronal	Basal	not	not	not	not	29.47	Recurred/Progressed	0	32.98	DECEASED	0		TCGA-G2-A2ES-01	85	NONAMP	NONAMP	NONAMP	NONAMP	NONAMP	NONAMP	NONAMP	NONAMP	NONAMP	NONAMP	NONAMP	NONAMP	NONAMP	NONAMP	NONAMP	NONAMP	NONAMP	NONAMP	NONAMP	TCGA-G2-A2ES-01	1	0	0	0
TCGA-G2-AA3B-01	blca_tcga_pub_2017	>=70	FEMALE	N0	T2	T2	Luminal	Luminal_papillary	nicht Basal	Luminal	not neuronal	Luminal	not	not	not	not	65.97	DiseaseFree	1	65.97	LIVING	1	NO Adjuvant Therapy	TCGA-G2-AA3B-01	75	NONAMP	NONAMP	NONAMP	NONAMP	NONAMP	AMP	NONAMP	AMP	NONAMP	AMP	NONAMP	NONAMP	NONAMP	NONAMP	NONAMP	AMP	NONAMP	NONAMP	AMP	TCGA-G2-AA3B-01	1	1	0	0
TCGA-G2-AA3C-01	blca_tcga_pub_2017	<70	MALE	N pos	T3_4	T3b	Basal	Basal_squamous	Basal	nicht Luminal	not neuronal	Basal	not	not	not	not		NA		6.93	DECEASED	0	Adjuvant Chemo	TCGA-G2-AA3C-01	66	NONAMP	NONAMP	NONAMP	NONAMP	NONAMP	NONAMP	NONAMP	NONAMP	NONAMP	NONAMP	NONAMP	NONAMP	NONAMP	NONAMP	NONAMP	NONAMP	AMP	NONAMP	NONAMP	TCGA-G2-AA3C-01	0	0	0	0
TCGA-G2-AA3D-01	blca_tcga_pub_2017	<70	MALE	N pos	T3_4	T3	Luminal	Luminal_papillary	nicht Basal	Luminal	not neuronal	Luminal	not	not	not	not	70.27	DiseaseFree	1	70.27	LIVING	1	Adjuvant Chemo	TCGA-G2-AA3D-01	60	NONAMP	NONAMP	NONAMP	NONAMP	NONAMP	NONAMP	NONAMP	NONAMP	NONAMP	NONAMP	NONAMP	NONAMP	NONAMP	NONAMP	NONAMP	NONAMP	NONAMP	NONAMP	NONAMP	TCGA-G2-AA3D-01	1	0	0	1
TCGA-G2-AA3F-01	blca_tcga_pub_2017	>=70	MALE	N pos	T3_4	T3	Luminal	Luminal_papillary	nicht Basal	Luminal	not neuronal	Luminal	AMP	AMP	AMP	AMP	29.34	DiseaseFree	1	29.34	LIVING	1	NO Adjuvant Therapy	TCGA-G2-AA3F-01	77	AMP	AMP	NONAMP	NONAMP	AMP	AMP	NONAMP	AMP	NONAMP	AMP	NONAMP	NONAMP	NONAMP	NONAMP	NONAMP	AMP	NONAMP	NONAMP	NONAMP	TCGA-G2-AA3F-01	1	1	0	1
TCGA-GC-A3BM-01	blca_tcga_pub_2017	>=70	MALE	N0	T2	T2b	Luminal	Luminal_papillary	nicht Basal	Luminal	not neuronal	Luminal	not	not	not	not		NA		21.39	DECEASED	0		TCGA-GC-A3BM-01	70	NONAMP	NONAMP	NONAMP	NONAMP	NONAMP	NONAMP	NONAMP	NONAMP	NONAMP	NONAMP	AMP	NONAMP	NONAMP	NONAMP	NONAMP	NONAMP	NONAMP	AMP	NONAMP	TCGA-GC-A3BM-01	0	1	0	0
TCGA-GC-A3I6-01	blca_tcga_pub_2017	<70	MALE	N0	T3_4	T3a	Basal	Basal_squamous	Basal	nicht Luminal	not neuronal	Basal	not	not	not	not	17.94	Recurred/Progressed	0	20.7	DECEASED	0		TCGA-GC-A3I6-01	45	NONAMP	NONAMP	AMP	NONAMP	NONAMP	NONAMP	NONAMP	NONAMP	NONAMP	NONAMP	AMP	AMP	NONAMP	NONAMP	NONAMP	NONAMP	NONAMP	AMP	NONAMP	TCGA-GC-A3I6-01	0	1	0	0
TCGA-GC-A3OO-01	blca_tcga_pub_2017	>=70	MALE	N0	T2	T2b	Luminal	Luminal_infiltrated	nicht Basal	Luminal	not neuronal	Luminal	not	not	not	not	15.8	DiseaseFree	1	15.8	LIVING	1		TCGA-GC-A3OO-01	79	NONAMP	NONAMP	NONAMP	AMP	NONAMP	NONAMP	NONAMP	NONAMP	NONAMP	NONAMP	NONAMP	NONAMP	AMP	NONAMP	NONAMP	NONAMP	NONAMP	NONAMP	NONAMP	TCGA-GC-A3OO-01	1	0	0	0
TCGA-GC-A3RB-01	blca_tcga_pub_2017	<70	MALE	N0	T3_4	T3b	Luminal	Luminal_papillary	nicht Basal	Luminal	not neuronal	Luminal	AMP	AMP	AMP	AMP	19.12	DiseaseFree	1	19.12	LIVING	1		TCGA-GC-A3RB-01	54	AMP	AMP	NONAMP	NONAMP	AMP	AMP	NONAMP	NONAMP	NONAMP	NONAMP	AMP	NONAMP	NONAMP	NONAMP	NONAMP	NONAMP	AMP	NONAMP	NONAMP	TCGA-GC-A3RB-01	1	1	0	0
TCGA-GC-A3RC-01	blca_tcga_pub_2017	<70	MALE	N0	T2	T2b	Basal	Basal_squamous	Basal	nicht Luminal	not neuronal	Basal	not	not	not	not	15.9	DiseaseFree	1	15.9	LIVING	1		TCGA-GC-A3RC-01	59	NONAMP	NONAMP	NONAMP	NONAMP	NONAMP	NONAMP	NONAMP	NONAMP	NONAMP	NONAMP	NONAMP	NONAMP	NONAMP	NONAMP	NONAMP	NONAMP	NONAMP	NONAMP	NONAMP	TCGA-GC-A3RC-01	1	0	0	1
TCGA-GC-A3RD-01	blca_tcga_pub_2017	>=70	FEMALE	N0	T3_4	T3a	Luminal	Luminal_papillary	nicht Basal	Luminal	not neuronal	Luminal	not	not	not	not	14.06	DiseaseFree	1	14.06	LIVING	1		TCGA-GC-A3RD-01	83	NONAMP	NONAMP	NONAMP	NONAMP	AMP	NONAMP	NONAMP	NONAMP	NONAMP	NONAMP	AMP	NONAMP	NONAMP	NONAMP	NONAMP	NONAMP	NONAMP	NONAMP	NONAMP	TCGA-GC-A3RD-01	0	1	0	0
TCGA-GC-A3WC-01	blca_tcga_pub_2017	>=70	FEMALE	N0	T3_4	T3	Basal	Basal_squamous	Basal	nicht Luminal	not neuronal	Basal	not	not	not	not	17.74	DiseaseFree	1	17.74	LIVING	1		TCGA-GC-A3WC-01	80	NONAMP	NONAMP	NONAMP	NONAMP	NONAMP	NONAMP	NONAMP	NONAMP	NONAMP	NONAMP	AMP	NONAMP	NONAMP	NONAMP	NONAMP	NONAMP	AMP	AMP	NONAMP	TCGA-GC-A3WC-01	1	1	0	0
TCGA-GC-A3YS-01	blca_tcga_pub_2017	<70	MALE	N pos	T3_4	T3a	Basal	Basal_squamous	Basal	nicht Luminal	not neuronal	Basal	not	not	not	not	24.9	DiseaseFree	1	24.9	LIVING	1		TCGA-GC-A3YS-01	61	NONAMP	NONAMP	NONAMP	NONAMP	NONAMP	NONAMP	NONAMP	NONAMP	NONAMP	NONAMP	NONAMP	NONAMP	NONAMP	NONAMP	NONAMP	NONAMP	NONAMP	NONAMP	NONAMP	TCGA-GC-A3YS-01	1	0	0	0
TCGA-GC-A4ZW-01	blca_tcga_pub_2017	>=70	MALE	N0	T3_4	T3a	Luminal	Luminal_papillary	nicht Basal	Luminal	not neuronal	Luminal	not	not	not	not	0.49	DiseaseFree	1	0.49	LIVING	1		TCGA-GC-A4ZW-01	71	NONAMP	NONAMP	NONAMP	NONAMP	NONAMP	NONAMP	NONAMP	NONAMP	NONAMP	NONAMP	NONAMP	NONAMP	NONAMP	NONAMP	NONAMP	NONAMP	NONAMP	NONAMP	NONAMP	TCGA-GC-A4ZW-01
TCGA-GC-A6I1-01	blca_tcga_pub_2017	>=70	FEMALE	N0	T2	T2b	Basal	Basal_squamous	Basal	nicht Luminal	not neuronal	Basal	AMP	AMP	AMP	not		NA		8.94	DECEASED	0		TCGA-GC-A6I1-01	90	AMP	AMP	NONAMP	NONAMP	NONAMP	NONAMP	NONAMP	NONAMP	NONAMP	NONAMP	NONAMP	NONAMP	NONAMP	NONAMP	NONAMP	AMP	NONAMP	NONAMP	NONAMP	TCGA-GC-A6I1-01	1	1	0	0
TCGA-GC-A6I3-01	blca_tcga_pub_2017	>=70	FEMALE	N pos	T3_4	T3a	Luminal	Luminal_infiltrated	nicht Basal	Luminal	not neuronal	Luminal	not	not	not	not	13.9	DiseaseFree	1	13.9	LIVING	1		TCGA-GC-A6I3-01	90	NONAMP	NONAMP	NONAMP	NONAMP	NONAMP	NONAMP	NONAMP	NONAMP	NONAMP	AMP	NONAMP	NONAMP	NONAMP	NONAMP	NONAMP	AMP	NONAMP	NONAMP	NONAMP	TCGA-GC-A6I3-01	1	1	0	0
TCGA-GD-A2C5-01	blca_tcga_pub_2017	<70	FEMALE	N pos	T3_4	T3a	Luminal	Luminal	nicht Basal	Luminal	not neuronal	Luminal	not	not	not	not	7.03	Recurred/Progressed	0	26.68	LIVING	1		TCGA-GD-A2C5-01	53	NONAMP	NONAMP	NONAMP	NONAMP	NONAMP	NONAMP	NONAMP	NONAMP	NONAMP	NONAMP	NONAMP	NONAMP	NONAMP	NONAMP	NONAMP	NONAMP	NONAMP	NONAMP	NONAMP	TCGA-GD-A2C5-01	1	0	0	1
TCGA-GD-A3OP-01	blca_tcga_pub_2017	>=70	FEMALE	N pos	T3_4	T4a	Luminal	Luminal_infiltrated	nicht Basal	Luminal	not neuronal	Luminal	not	not	not	not	2.1	DiseaseFree	1	2.1	LIVING	1		TCGA-GD-A3OP-01	84	NONAMP	NONAMP	NONAMP	NONAMP	NONAMP	NONAMP	NONAMP	NONAMP	NONAMP	NONAMP	AMP	NONAMP	NONAMP	AMP	NONAMP	NONAMP	NONAMP	AMP	NONAMP	TCGA-GD-A3OP-01	0	1	0	0
TCGA-GD-A3OQ-01	blca_tcga_pub_2017	<70	MALE	N pos	T3_4	T4a	Basal	Basal_squamous	Basal	nicht Luminal	not neuronal	Basal	not	not	not	not	3.12	DiseaseFree	1	3.12	LIVING	1		TCGA-GD-A3OQ-01	48	NONAMP	NONAMP	NONAMP	NONAMP	NONAMP	NONAMP	NONAMP	NONAMP	NONAMP	NONAMP	NONAMP	NONAMP	NONAMP	NONAMP	NONAMP	NONAMP	NONAMP	NONAMP	NONAMP	TCGA-GD-A3OQ-01	0	0	0	1
TCGA-GD-A6C6-01	blca_tcga_pub_2017	<70	MALE	N0	T3_4	T3a	Luminal	Luminal_papillary	nicht Basal	Luminal	not neuronal	Luminal	AMP	not	not	not	2.2	DiseaseFree	1	2.2	LIVING	1	NO Adjuvant Therapy	TCGA-GD-A6C6-01	64	NONAMP	NONAMP	NONAMP	NONAMP	NONAMP	NONAMP	NONAMP	AMP	NONAMP	AMP	NONAMP	NONAMP	NONAMP	NONAMP	AMP	NONAMP	NONAMP	NONAMP	NONAMP	TCGA-GD-A6C6-01	1	1	0	0
TCGA-GD-A76B-01	blca_tcga_pub_2017	>=70	FEMALE	N0	T2	T2b	Luminal	Luminal_papillary	nicht Basal	Luminal	not neuronal	Luminal	not	not	not	not		NA			DECEASED	0	NO Adjuvant Therapy	TCGA-GD-A76B-01	86	NONAMP	NONAMP	NONAMP	NONAMP	AMP	NONAMP	NONAMP	AMP	NONAMP	AMP	NONAMP	NONAMP	NONAMP	NONAMP	NONAMP	NONAMP	NONAMP	NONAMP	AMP	TCGA-GD-A76B-01	0	0	0	1
TCGA-GU-A42P-01	blca_tcga_pub_2017	>=70	MALE	N pos	T3_4	T3a	Luminal	Luminal_papillary	nicht Basal	Luminal	not neuronal	Luminal	not	not	not	not		NA		10.91	DECEASED	0	NO Adjuvant Therapy	TCGA-GU-A42P-01	72	NONAMP	NONAMP	NONAMP	NONAMP	NONAMP	NONAMP	NONAMP	NONAMP	NONAMP	NONAMP	NONAMP	NONAMP	NONAMP	NONAMP	NONAMP	NONAMP	NONAMP	NONAMP	NONAMP	TCGA-GU-A42P-01	1	0	0	1
TCGA-GU-A42Q-01	blca_tcga_pub_2017	<70	MALE	N0	T3_4	T3b	Basal	Basal_squamous	Basal	nicht Luminal	not neuronal	Basal	not	not	not	not		NA		11.3	DECEASED	0	NO Adjuvant Therapy	TCGA-GU-A42Q-01	67	NONAMP	NONAMP	NONAMP	NONAMP	NONAMP	NONAMP	NONAMP	NONAMP	NONAMP	NONAMP	NONAMP	NONAMP	NONAMP	NONAMP	NONAMP	NONAMP	NONAMP	NONAMP	NONAMP	TCGA-GU-A42Q-01	1	0	0	0
TCGA-GU-A42R-01	blca_tcga_pub_2017	<70	MALE	N pos	T3_4	T4a	Luminal	Luminal_papillary	nicht Basal	Luminal	not neuronal	Luminal	not	not	not	AMP	2.99	Recurred/Progressed	0	18.96	DECEASED	0	Adjuvant Chemo	TCGA-GU-A42R-01	68	NONAMP	NONAMP	NONAMP	NONAMP	AMP	AMP	NONAMP	NONAMP	NONAMP	NONAMP	NONAMP	NONAMP	NONAMP	NONAMP	NONAMP	NONAMP	NONAMP	AMP	AMP	TCGA-GU-A42R-01	0	0	0	1
TCGA-GU-A762-01	blca_tcga_pub_2017	>=70	MALE	N pos	T3_4	T4a	Basal	Basal_squamous	Basal	nicht Luminal	not neuronal	Basal	not	not	not	not		NA		7.62	DECEASED	0	NO Adjuvant Therapy	TCGA-GU-A762-01	87	NONAMP	NONAMP	NONAMP	NONAMP	NONAMP	NONAMP	NONAMP	NONAMP	NONAMP	NONAMP	NONAMP	NONAMP	NONAMP	NONAMP	NONAMP	NONAMP	NONAMP	NONAMP	NONAMP	TCGA-GU-A762-01	1	1	0	0
TCGA-GU-A763-01	blca_tcga_pub_2017	>=70	MALE	N0	T3_4	T4	Luminal	Luminal_papillary	nicht Basal	Luminal	not neuronal	Luminal	not	not	not	not	9.95	Recurred/Progressed	0	32.75	LIVING	1	Adjuvant Chemo	TCGA-GU-A763-01	72	NONAMP	NONAMP	NONAMP	NONAMP	NONAMP	NONAMP	NONAMP	NONAMP	NONAMP	AMP	NONAMP	NONAMP	NONAMP	NONAMP	AMP	NONAMP	NONAMP	NONAMP	NONAMP	TCGA-GU-A763-01	0	1	0	0
TCGA-GU-A764-01	blca_tcga_pub_2017	<70	MALE	N0	T2	T2b	Basal	Basal_squamous	Basal	nicht Luminal	not neuronal	Basal	not	not	not	not	20.04	DiseaseFree	1	20.04	LIVING	1	NO Adjuvant Therapy	TCGA-GU-A764-01	66	NONAMP	NONAMP	NONAMP	NONAMP	NONAMP	NONAMP	NONAMP	NONAMP	NONAMP	NONAMP	NONAMP	NONAMP	NONAMP	NONAMP	NONAMP	NONAMP	NONAMP	NONAMP	NONAMP	TCGA-GU-A764-01	1	0	0	0
TCGA-GU-A766-01	blca_tcga_pub_2017	<70	MALE	N0	T2	T2a	Basal	Basal_squamous	Basal	nicht Luminal	not neuronal	Basal	not	not	not	not	15.77	DiseaseFree	1	15.77	LIVING	1	NO Adjuvant Therapy	TCGA-GU-A766-01	62	NONAMP	NONAMP	NONAMP	NONAMP	NONAMP	NONAMP	NONAMP	AMP	NONAMP	NONAMP	NONAMP	NONAMP	NONAMP	NONAMP	NONAMP	AMP	AMP	NONAMP	NONAMP	TCGA-GU-A766-01	1	0	0	1
TCGA-GU-A767-01	blca_tcga_pub_2017	>=70	MALE	N pos	T3_4	T3b	Luminal	Luminal	nicht Basal	Luminal	not neuronal	Luminal	not	not	not	not		NA		4.73	DECEASED	0	NO Adjuvant Therapy	TCGA-GU-A767-01	81	NONAMP	NONAMP	NONAMP	NONAMP	NONAMP	NONAMP	NONAMP	NONAMP	NONAMP	AMP	NONAMP	NONAMP	NONAMP	NONAMP	AMP	NONAMP	NONAMP	NONAMP	AMP	TCGA-GU-A767-01	1	1	0	0
TCGA-GU-AATO-01	blca_tcga_pub_2017	>=70	MALE	N pos	T3_4	T4a	Luminal	Luminal_infiltrated	nicht Basal	Luminal	not neuronal	Luminal	not	not	not	not		NA		10.64	DECEASED	0	NO Adjuvant Therapy	TCGA-GU-AATO-01	75	NONAMP	NONAMP	NONAMP	AMP	NONAMP	NONAMP	NONAMP	NONAMP	NONAMP	NONAMP	NONAMP	NONAMP	AMP	NONAMP	NONAMP	NONAMP	NONAMP	NONAMP	NONAMP	TCGA-GU-AATO-01	1	1	0	0
TCGA-GU-AATP-01	blca_tcga_pub_2017	>=70	MALE	N pos	T2	T2	Luminal	Luminal_infiltrated	nicht Basal	Luminal	not neuronal	Luminal	not	not	not	not	28.29	Recurred/Progressed	0	32.95	LIVING	1	NO Adjuvant Therapy	TCGA-GU-AATP-01	74	NONAMP	NONAMP	NONAMP	NONAMP	NONAMP	AMP	NONAMP	AMP	NONAMP	NONAMP	NONAMP	NONAMP	NONAMP	NONAMP	NONAMP	NONAMP	NONAMP	NONAMP	AMP	TCGA-GU-AATP-01	1	1	0	0
TCGA-GU-AATQ-01	blca_tcga_pub_2017	<70	MALE	N0	T3_4	T3b	Basal	Basal_squamous	Basal	nicht Luminal	not neuronal	Basal	not	not	not	not		NA		7	DECEASED	0	NO Adjuvant Therapy	TCGA-GU-AATQ-01	68	NONAMP	NONAMP	NONAMP	NONAMP	NONAMP	NONAMP	NONAMP	AMP	NONAMP	AMP	NONAMP	NONAMP	NONAMP	NONAMP	NONAMP	AMP	AMP	NONAMP	NONAMP	TCGA-GU-AATQ-01	0	0	0	0
TCGA-GV-A3JV-01	blca_tcga_pub_2017	<70	MALE	N pos	T3_4	T3b	Luminal	Luminal	nicht Basal	Luminal	not neuronal	Luminal	not	not	not	not	4.4	Recurred/Progressed	0	14.26	DECEASED	0		TCGA-GV-A3JV-01	66	NONAMP	NONAMP	NONAMP	NONAMP	NONAMP	NONAMP	NONAMP	AMP	NONAMP	NONAMP	AMP	NONAMP	NONAMP	NONAMP	AMP	NONAMP	NONAMP	NONAMP	NONAMP	TCGA-GV-A3JV-01	0	0	0	1
TCGA-GV-A3JW-01	blca_tcga_pub_2017	>=70	MALE		T2	T2	Luminal	Luminal_papillary	nicht Basal	Luminal	not neuronal	Luminal	not	not	not	AMP	8.9	Recurred/Progressed	0	21.32	LIVING	1		TCGA-GV-A3JW-01	74	NONAMP	NONAMP	NONAMP	NONAMP	AMP	AMP	NONAMP	NONAMP	NONAMP	NONAMP	NONAMP	NONAMP	NONAMP	NONAMP	NONAMP	NONAMP	NONAMP	NONAMP	NONAMP	TCGA-GV-A3JW-01	1	0	0	0
TCGA-GV-A3JX-01	blca_tcga_pub_2017	<70	MALE	N0	T3_4	T3b	Luminal	Luminal_papillary	nicht Basal	Luminal	not neuronal	Luminal	not	not	not	not	19.09	DiseaseFree	1	19.09	LIVING	1		TCGA-GV-A3JX-01	59	NONAMP	NONAMP	AMP	NONAMP	NONAMP	NONAMP	NONAMP	NONAMP	NONAMP	NONAMP	NONAMP	AMP	NONAMP	NONAMP	NONAMP	NONAMP	NONAMP	NONAMP	NONAMP	TCGA-GV-A3JX-01	1	0	0	0
TCGA-GV-A3JZ-01	blca_tcga_pub_2017	<70	MALE	N pos	T3_4	T4a		Neuronal	nicht Basal	nicht Luminal	neuronal	Neuronal	not	not	not	not	19.81	DiseaseFree	1	19.81	LIVING	1		TCGA-GV-A3JZ-01	55	NONAMP	NONAMP	NONAMP	NONAMP	NONAMP	NONAMP	NONAMP	AMP	NONAMP	NONAMP	NONAMP	NONAMP	NONAMP	NONAMP	NONAMP	AMP	AMP	NONAMP	NONAMP	TCGA-GV-A3JZ-01	1	0	0	0
TCGA-GV-A3QF-01	blca_tcga_pub_2017	>=70	MALE	N pos	T3_4	T3b	Luminal	Luminal_papillary	nicht Basal	Luminal	not neuronal	Luminal	not	not	not	not		NA		20.27	DECEASED	0	Adjuvant Chemo	TCGA-GV-A3QF-01	79	NONAMP	NONAMP	NONAMP	NONAMP	NONAMP	AMP	NONAMP	NONAMP	NONAMP	NONAMP	NONAMP	NONAMP	NONAMP	NONAMP	NONAMP	NONAMP	NONAMP	NONAMP	AMP	TCGA-GV-A3QF-01	0	0	0	0
TCGA-GV-A3QG-01	blca_tcga_pub_2017	<70	MALE	N pos	T3_4	T3a	Basal	Basal_squamous	Basal	nicht Luminal	not neuronal	Basal	not	not	not	not	2.76	Recurred/Progressed	0		DECEASED	0	NO Adjuvant Therapy	TCGA-GV-A3QG-01	65	NONAMP	NONAMP	NONAMP	NONAMP	NONAMP	NONAMP	NONAMP	NONAMP	NONAMP	NONAMP	NONAMP	NONAMP	NONAMP	NONAMP	NONAMP	NONAMP	NONAMP	NONAMP	NONAMP	TCGA-GV-A3QG-01	0	0	0	0
TCGA-GV-A3QI-01	blca_tcga_pub_2017	<70	MALE	N0	T3_4	T3b	Luminal	Luminal_papillary	nicht Basal	Luminal	not neuronal	Luminal	not	not	not	not	25.23	Recurred/Progressed	0	36.47	LIVING	1	NO Adjuvant Therapy	TCGA-GV-A3QI-01	47	NONAMP	NONAMP	NONAMP	NONAMP	NONAMP	NONAMP	NONAMP	NONAMP	AMP	NONAMP	AMP	NONAMP	NONAMP	NONAMP	NONAMP	NONAMP	NONAMP	NONAMP	AMP	TCGA-GV-A3QI-01	0	1	0	0
TCGA-GV-A3QK-01	blca_tcga_pub_2017	<70	FEMALE	N pos	T3_4	T4a	Luminal	Luminal_papillary	nicht Basal	Luminal	not neuronal	Luminal	not	not	not	not	27.33	DiseaseFree	1	27.33	LIVING	1	Adjuvant Chemo	TCGA-GV-A3QK-01	56	NONAMP	NONAMP	NONAMP	NONAMP	NONAMP	NONAMP	NONAMP	NONAMP	NONAMP	NONAMP	NONAMP	NONAMP	NONAMP	NONAMP	NONAMP	NONAMP	NONAMP	NONAMP	NONAMP	TCGA-GV-A3QK-01	0	0	0	1
TCGA-GV-A40G-01	blca_tcga_pub_2017	>=70	MALE	N0	T2	T2a	Luminal	Luminal_papillary	nicht Basal	Luminal	not neuronal	Luminal	not	not	not	not	19.05	DiseaseFree	1	19.05	LIVING	1	NO Adjuvant Therapy	TCGA-GV-A40G-01	77	NONAMP	NONAMP	NONAMP	NONAMP	NONAMP	NONAMP	NONAMP	NONAMP	NONAMP	NONAMP	NONAMP	NONAMP	NONAMP	NONAMP	NONAMP	NONAMP	NONAMP	NONAMP	NONAMP	TCGA-GV-A40G-01	1	0	0	0
TCGA-GV-A6ZA-01	blca_tcga_pub_2017	<70	MALE	N0	T2	T2b	Luminal	Luminal_papillary	nicht Basal	Luminal	not neuronal	Luminal	not	not	not	not	22.7	DiseaseFree	1	22.7	LIVING	1		TCGA-GV-A6ZA-01	54	NONAMP	NONAMP	NONAMP	NONAMP	NONAMP	NONAMP	NONAMP	AMP	NONAMP	AMP	NONAMP	NONAMP	NONAMP	NONAMP	NONAMP	NONAMP	NONAMP	NONAMP	NONAMP	TCGA-GV-A6ZA-01	0	1	0	1
TCGA-H4-A2HO-01	blca_tcga_pub_2017	<70	MALE	N0	T3_4	T4a	Luminal	Luminal_papillary	nicht Basal	Luminal	not neuronal	Luminal	AMP	not	not	not	1.51	DiseaseFree	1	1.51	LIVING	1		TCGA-H4-A2HO-01	53	NONAMP	NONAMP	NONAMP	NONAMP	NONAMP	NONAMP	NONAMP	AMP	NONAMP	NONAMP	NONAMP	NONAMP	NONAMP	NONAMP	NONAMP	AMP	NONAMP	NONAMP	NONAMP	TCGA-H4-A2HO-01	0	0	0	1
TCGA-HQ-A2OE-01	blca_tcga_pub_2017	<70	MALE	N pos	T2	T2a	Luminal	Luminal_papillary	nicht Basal	Luminal	not neuronal	Luminal	not	not	not	not	38.57	DiseaseFree	1	38.57	LIVING	1	Adjuvant Chemo	TCGA-HQ-A2OE-01	69	NONAMP	NONAMP	AMP	NONAMP	NONAMP	NONAMP	NONAMP	NONAMP	NONAMP	NONAMP	AMP	AMP	NONAMP	NONAMP	NONAMP	AMP	AMP	NONAMP	NONAMP	TCGA-HQ-A2OE-01	0	0	0	0
TCGA-HQ-A2OF-01	blca_tcga_pub_2017	<70	FEMALE	N0	T3_4	T3b	Luminal	Luminal_papillary	nicht Basal	Luminal	not neuronal	Luminal	not	not	not	not	29.8	Recurred/Progressed	0	63.96	LIVING	1	NO Adjuvant Therapy	TCGA-HQ-A2OF-01	52	NONAMP	NONAMP	AMP	AMP	NONAMP	AMP	NONAMP	AMP	NONAMP	NONAMP	AMP	AMP	AMP	NONAMP	NONAMP	AMP	NONAMP	NONAMP	NONAMP	TCGA-HQ-A2OF-01	1	0	0	0
TCGA-HQ-A5ND-01	blca_tcga_pub_2017	>=70	MALE	N pos	T3_4	T3b	Basal	Basal_squamous	Basal	nicht Luminal	not neuronal	Basal	not	not	not	not	2.76	Recurred/Progressed	0	9	DECEASED	0	NO Adjuvant Therapy	TCGA-HQ-A5ND-01	78	NONAMP	NONAMP	NONAMP	NONAMP	NONAMP	NONAMP	NONAMP	NONAMP	NONAMP	NONAMP	NONAMP	NONAMP	NONAMP	NONAMP	NONAMP	NONAMP	NONAMP	NONAMP	NONAMP	TCGA-HQ-A5ND-01	1	1	0	0
TCGA-HQ-A5NE-01	blca_tcga_pub_2017	<70	MALE	N0	T3_4	T3	Basal	Basal_squamous	Basal	nicht Luminal	not neuronal	Basal	not	not	not	not	6.93	Recurred/Progressed	0	12.16	DECEASED	0	NO Adjuvant Therapy	TCGA-HQ-A5NE-01	57	NONAMP	NONAMP	NONAMP	NONAMP	NONAMP	NONAMP	NONAMP	NONAMP	NONAMP	NONAMP	NONAMP	NONAMP	NONAMP	NONAMP	NONAMP	NONAMP	NONAMP	NONAMP	NONAMP	TCGA-HQ-A5NE-01	1	0	0	0
TCGA-K4-A3WS-01	blca_tcga_pub_2017	<70	MALE	N0	T3_4	T3a	Luminal	Luminal_infiltrated	nicht Basal	Luminal	not neuronal	Luminal	not	not	not	not	25	DiseaseFree	1	25	LIVING	1	NO Adjuvant Therapy	TCGA-K4-A3WS-01	66	NONAMP	NONAMP	NONAMP	NONAMP	NONAMP	NONAMP	NONAMP	NONAMP	NONAMP	NONAMP	NONAMP	NONAMP	NONAMP	NONAMP	NONAMP	NONAMP	NONAMP	NONAMP	NONAMP	TCGA-K4-A3WS-01	0	1	0	0
TCGA-K4-A3WU-01	blca_tcga_pub_2017	>=70	MALE	N0	T3_4	T4a	Luminal	Luminal_infiltrated	nicht Basal	Luminal	not neuronal	Luminal	AMP	AMP	AMP	not	3.45	DiseaseFree	1	3.45	LIVING	1	NO Adjuvant Therapy	TCGA-K4-A3WU-01	87	AMP	AMP	NONAMP	AMP	NONAMP	NONAMP	AMP	AMP	NONAMP	NONAMP	NONAMP	NONAMP	AMP	AMP	NONAMP	NONAMP	NONAMP	NONAMP	NONAMP	TCGA-K4-A3WU-01	0	0	0	0
TCGA-K4-A3WV-01	blca_tcga_pub_2017	>=70	FEMALE	N0	T2	T2b		Neuronal	nicht Basal	nicht Luminal	neuronal	Neuronal	not	not	not	not	21.22	DiseaseFree	1	21.22	LIVING	1	NO Adjuvant Therapy	TCGA-K4-A3WV-01	77	NONAMP	NONAMP	NONAMP	NONAMP	NONAMP	NONAMP	NONAMP	NONAMP	NONAMP	NONAMP	NONAMP	NONAMP	NONAMP	NONAMP	NONAMP	NONAMP	NONAMP	NONAMP	NONAMP	TCGA-K4-A3WV-01	0	0	0	1
TCGA-K4-A4AB-01	blca_tcga_pub_2017	>=70	MALE	N0	T3_4	T4a	Luminal	Luminal_infiltrated	nicht Basal	Luminal	not neuronal	Luminal	not	not	not	not	2.76	DiseaseFree	1	2.76	LIVING	1	NO Adjuvant Therapy	TCGA-K4-A4AB-01	76	NONAMP	NONAMP	NONAMP	AMP	NONAMP	NONAMP	NONAMP	NONAMP	NONAMP	NONAMP	NONAMP	NONAMP	AMP	NONAMP	NONAMP	NONAMP	NONAMP	AMP	NONAMP	TCGA-K4-A4AB-01	1	0	0	0
TCGA-K4-A4AC-01	blca_tcga_pub_2017	>=70	MALE	N0	T2	T2b	Basal	Basal_squamous	Basal	nicht Luminal	not neuronal	Basal	AMP	AMP	not	AMP	5.58	Recurred/Progressed	0	9.13	DECEASED	0	NO Adjuvant Therapy	TCGA-K4-A4AC-01	83	AMP	AMP	NONAMP	AMP	AMP	AMP	NONAMP	AMP	AMP	AMP	AMP	NONAMP	AMP	NONAMP	NONAMP	NONAMP	NONAMP	NONAMP	NONAMP	TCGA-K4-A4AC-01	1	0	0	0
TCGA-K4-A54R-01	blca_tcga_pub_2017	<70	MALE	N0	T2	T2b	Luminal	Luminal_infiltrated	nicht Basal	Luminal	not neuronal	Luminal	not	not	not	not	27.66	DiseaseFree	1	27.66	LIVING	1	NO Adjuvant Therapy	TCGA-K4-A54R-01	59	NONAMP	NONAMP	NONAMP	NONAMP	NONAMP	NONAMP	NONAMP	NONAMP	NONAMP	NONAMP	NONAMP	NONAMP	NONAMP	NONAMP	NONAMP	NONAMP	NONAMP	NONAMP	NONAMP	TCGA-K4-A54R-01	1	1	0	1
TCGA-K4-A5RH-01	blca_tcga_pub_2017	<70	MALE	N0	T3_4	T3a	Basal	Basal_squamous	Basal	nicht Luminal	not neuronal	Basal	not	not	not	not	6.8	Recurred/Progressed	0	9.07	LIVING	1	NO Adjuvant Therapy	TCGA-K4-A5RH-01	69	NONAMP	NONAMP	NONAMP	NONAMP	NONAMP	NONAMP	NONAMP	NONAMP	AMP	NONAMP	NONAMP	NONAMP	NONAMP	NONAMP	NONAMP	NONAMP	NONAMP	NONAMP	NONAMP	TCGA-K4-A5RH-01	1	0	0	0
TCGA-K4-A5RI-01	blca_tcga_pub_2017	<70	FEMALE	N0	T3_4	T3a	Basal	Basal_squamous	Basal	nicht Luminal	not neuronal	Basal	not	not	not	not	7.79	Recurred/Progressed	0	11.7	DECEASED	0	NO Adjuvant Therapy	TCGA-K4-A5RI-01	67	NONAMP	NONAMP	NONAMP	NONAMP	NONAMP	NONAMP	NONAMP	NONAMP	NONAMP	NONAMP	NONAMP	NONAMP	NONAMP	NONAMP	NONAMP	NONAMP	NONAMP	NONAMP	NONAMP	TCGA-K4-A5RI-01	1	1	0	0
TCGA-K4-A5RJ-01	blca_tcga_pub_2017	>=70	MALE	N0	T2	T2b	Basal	Basal_squamous	Basal	nicht Luminal	not neuronal	Basal	not	not	not	not	17.71	DiseaseFree	1	17.71	LIVING	1		TCGA-K4-A5RJ-01	75	NONAMP	NONAMP	NONAMP	NONAMP	NONAMP	NONAMP	NONAMP	NONAMP	AMP	NONAMP	NONAMP	NONAMP	NONAMP	NONAMP	NONAMP	NONAMP	NONAMP	NONAMP	NONAMP	TCGA-K4-A5RJ-01	1	1	0	0
TCGA-K4-A6FZ-01	blca_tcga_pub_2017	>=70	FEMALE	N0	T3_4	T3a	Basal	Basal_squamous	Basal	nicht Luminal	not neuronal	Basal	not	not	not	not	1.81	DiseaseFree	1	1.81	LIVING	1	NO Adjuvant Therapy	TCGA-K4-A6FZ-01	75	NONAMP	NONAMP	NONAMP	NONAMP	NONAMP	AMP	NONAMP	NONAMP	NONAMP	NONAMP	NONAMP	NONAMP	NONAMP	NONAMP	NONAMP	NONAMP	NONAMP	NONAMP	NONAMP	TCGA-K4-A6FZ-01	1	0	0	0
TCGA-K4-A6MB-01	blca_tcga_pub_2017	<70	MALE	N pos	T3_4	T3b	Luminal	Luminal	nicht Basal	Luminal	not neuronal	Luminal	AMP	AMP	not	AMP	15.41	DiseaseFree	1	15.41	LIVING	1		TCGA-K4-A6MB-01	64	AMP	AMP	NONAMP	AMP	AMP	AMP	NONAMP	AMP	NONAMP	AMP	AMP	NONAMP	AMP	NONAMP	NONAMP	NONAMP	NONAMP	NONAMP	NONAMP	TCGA-K4-A6MB-01	1	1	0	0
TCGA-K4-A83P-01	blca_tcga_pub_2017	>=70	MALE	N pos	T3_4	T4a	Luminal	Luminal_infiltrated	nicht Basal	Luminal	not neuronal	Luminal	not	not	not	not	2.92	Recurred/Progressed	0	16.26	LIVING	1	NO Adjuvant Therapy	TCGA-K4-A83P-01	77	NONAMP	NONAMP	NONAMP	NONAMP	NONAMP	NONAMP	NONAMP	NONAMP	NONAMP	NONAMP	NONAMP	NONAMP	NONAMP	NONAMP	NONAMP	NONAMP	NONAMP	NONAMP	NONAMP	TCGA-K4-A83P-01	0	0	0	1
TCGA-KQ-A41N-01	blca_tcga_pub_2017	>=70	MALE	N0	T3_4	T3b	Luminal	Luminal_papillary	nicht Basal	Luminal	not neuronal	Luminal	not	not	not	AMP	52.69	DiseaseFree	1	52.69	LIVING	1	NO Adjuvant Therapy	TCGA-KQ-A41N-01	73	NONAMP	NONAMP	AMP	NONAMP	AMP	AMP	NONAMP	AMP	NONAMP	AMP	NONAMP	AMP	NONAMP	NONAMP	AMP	AMP	NONAMP	NONAMP	AMP	TCGA-KQ-A41N-01	0	0	0	0
TCGA-KQ-A41O-01	blca_tcga_pub_2017	>=70	MALE	N pos	T3_4	T3	Luminal	Luminal_papillary	nicht Basal	Luminal	not neuronal	Luminal	not	not	not	not	50.53	DiseaseFree	1	50.53	LIVING	1	NO Adjuvant Therapy	TCGA-KQ-A41O-01	84	NONAMP	NONAMP	NONAMP	NONAMP	NONAMP	AMP	NONAMP	NONAMP	NONAMP	AMP	NONAMP	NONAMP	NONAMP	NONAMP	AMP	NONAMP	NONAMP	NONAMP	NONAMP	TCGA-KQ-A41O-01	1	0	0	0
TCGA-KQ-A41P-01	blca_tcga_pub_2017	>=70	MALE	N pos	T3_4	T3b	Luminal	Luminal_papillary	nicht Basal	Luminal	not neuronal	Luminal	AMP	AMP	AMP	not	5.85	Recurred/Progressed	0	35.94	LIVING	1	Adjuvant Chemo	TCGA-KQ-A41P-01	76	AMP	AMP	NONAMP	AMP	NONAMP	NONAMP	NONAMP	AMP	NONAMP	AMP	NONAMP	NONAMP	AMP	NONAMP	NONAMP	AMP	NONAMP	NONAMP	NONAMP	TCGA-KQ-A41P-01	1	0	1	0
TCGA-KQ-A41Q-01	blca_tcga_pub_2017	>=70	MALE	N0	T3_4	T3b	Luminal	Luminal_papillary	nicht Basal	Luminal	not neuronal	Luminal	not	not	not	not	43.17	Recurred/Progressed	0	46.94	LIVING	1	NO Adjuvant Therapy	TCGA-KQ-A41Q-01	89	AMP	AMP	NONAMP	NONAMP	AMP	NONAMP	NONAMP	AMP	NONAMP	NONAMP	NONAMP	NONAMP	NONAMP	NONAMP	NONAMP	AMP	NONAMP	NONAMP	AMP	TCGA-KQ-A41Q-01	0	0	0	1
TCGA-KQ-A41R-01	blca_tcga_pub_2017	>=70	FEMALE	N0	T2	T2	Luminal	Luminal_papillary	nicht Basal	Luminal	not neuronal	Luminal	not	not	not	AMP	44.35	DiseaseFree	1	44.35	LIVING	1	NO Adjuvant Therapy	TCGA-KQ-A41R-01	80	NONAMP	NONAMP	NONAMP	NONAMP	AMP	AMP	NONAMP	AMP	NONAMP	AMP	NONAMP	NONAMP	NONAMP	NONAMP	AMP	AMP	NONAMP	NONAMP	NONAMP	TCGA-KQ-A41R-01	0	1	1	0
TCGA-KQ-A41S-01	blca_tcga_pub_2017	>=70	FEMALE		T3_4	T4a	Luminal	Luminal_infiltrated	nicht Basal	Luminal	not neuronal	Luminal	not	not	not	not	1.15	DiseaseFree	1	1.15	LIVING	1	NO Adjuvant Therapy	TCGA-KQ-A41S-01	87	NONAMP	NONAMP	AMP	NONAMP	NONAMP	NONAMP	NONAMP	NONAMP	NONAMP	NONAMP	NONAMP	AMP	NONAMP	AMP	NONAMP	NONAMP	NONAMP	NONAMP	NONAMP	TCGA-KQ-A41S-01	1	0	1	0
TCGA-LC-A66R-01	blca_tcga_pub_2017	>=70	MALE	N pos	T3_4	T4a	Basal	Basal_squamous	Basal	nicht Luminal	not neuronal	Basal	not	not	not	not	15.31	DiseaseFree	1	15.31	LIVING	1	NO Adjuvant Therapy	TCGA-LC-A66R-01	78	NONAMP	NONAMP	AMP	NONAMP	NONAMP	NONAMP	NONAMP	AMP	NONAMP	NONAMP	NONAMP	AMP	NONAMP	NONAMP	NONAMP	NONAMP	NONAMP	NONAMP	NONAMP	TCGA-LC-A66R-01	1	0	0	1
TCGA-LT-A8JT-01	blca_tcga_pub_2017	<70	FEMALE	N0	T2	T2a	Luminal	Luminal_papillary	nicht Basal	Luminal	not neuronal	Luminal	not	not	not	not	21.06	DiseaseFree	1	21.06	LIVING	1	NO Adjuvant Therapy	TCGA-LT-A8JT-01	69	NONAMP	NONAMP	NONAMP	NONAMP	AMP	NONAMP	NONAMP	NONAMP	NONAMP	NONAMP	AMP	NONAMP	NONAMP	NONAMP	AMP	NONAMP	NONAMP	AMP	NONAMP	TCGA-LT-A8JT-01
TCGA-MV-A51V-01	blca_tcga_pub_2017	>=70	MALE	N0	T3_4	T3a	Luminal	Luminal_papillary	nicht Basal	Luminal	not neuronal	Luminal	not	not	not	not	13.47	DiseaseFree	1	13.47	LIVING	1	NO Adjuvant Therapy	TCGA-MV-A51V-01	75	NONAMP	NONAMP	NONAMP	NONAMP	NONAMP	AMP	NONAMP	NONAMP	NONAMP	NONAMP	NONAMP	NONAMP	NONAMP	NONAMP	NONAMP	AMP	NONAMP	NONAMP	NONAMP	TCGA-MV-A51V-01	0	1	0	1
TCGA-PQ-A6FI-01	blca_tcga_pub_2017	>=70	MALE	N0	T2	T2a	Basal	Basal_squamous	Basal	nicht Luminal	not neuronal	Basal	not	not	not	not	12.22	DiseaseFree	1	12.22	LIVING	1	NO Adjuvant Therapy	TCGA-PQ-A6FI-01	70	NONAMP	NONAMP	NONAMP	NONAMP	NONAMP	NONAMP	NONAMP	NONAMP	NONAMP	NONAMP	NONAMP	NONAMP	NONAMP	NONAMP	NONAMP	NONAMP	AMP	NONAMP	NONAMP	TCGA-PQ-A6FI-01	1	1	0	0
TCGA-PQ-A6FN-01	blca_tcga_pub_2017	>=70	FEMALE	N0	T3_4	T3a	Basal	Basal_squamous	Basal	nicht Luminal	not neuronal	Basal	AMP	AMP	AMP	not	16.66	DiseaseFree	1	16.66	LIVING	1	NO Adjuvant Therapy	TCGA-PQ-A6FN-01	78	AMP	AMP	NONAMP	NONAMP	NONAMP	NONAMP	NONAMP	NONAMP	NONAMP	AMP	NONAMP	NONAMP	NONAMP	NONAMP	NONAMP	AMP	AMP	NONAMP	NONAMP	TCGA-PQ-A6FN-01	1	0	0	0
TCGA-R3-A69X-01	blca_tcga_pub_2017	>=70	MALE	N0	T3_4	T3a	Luminal	Luminal_infiltrated	nicht Basal	Luminal	not neuronal	Luminal	not	not	not	not	14.22	DiseaseFree	1	14.22	LIVING	1	NO Adjuvant Therapy	TCGA-R3-A69X-01	70	NONAMP	NONAMP	NONAMP	NONAMP	NONAMP	AMP	NONAMP	NONAMP	NONAMP	NONAMP	NONAMP	NONAMP	NONAMP	NONAMP	NONAMP	NONAMP	NONAMP	NONAMP	NONAMP	TCGA-R3-A69X-01	0	0	0	0
TCGA-S5-A6DX-01	blca_tcga_pub_2017	>=70	MALE	N pos	T3_4	T4a	Luminal	Luminal_infiltrated	nicht Basal	Luminal	not neuronal	Luminal	not	not	not	not		NA		1.84	DECEASED	0	NO Adjuvant Therapy	TCGA-S5-A6DX-01	83	NONAMP	NONAMP	NONAMP	NONAMP	NONAMP	NONAMP	NONAMP	NONAMP	NONAMP	AMP	NONAMP	NONAMP	NONAMP	NONAMP	AMP	NONAMP	NONAMP	NONAMP	AMP	TCGA-S5-A6DX-01	0	1	1	0
TCGA-S5-AA26-01	blca_tcga_pub_2017	<70	MALE	N0	T3_4	T3a	Luminal	Luminal_papillary	nicht Basal	Luminal	not neuronal	Luminal	not	not	not	not	16.52	DiseaseFree	1	16.52	LIVING	1	NO Adjuvant Therapy	TCGA-S5-AA26-01	46	NONAMP	NONAMP	NONAMP	NONAMP	AMP	NONAMP	NONAMP	NONAMP	NONAMP	AMP	NONAMP	NONAMP	NONAMP	NONAMP	NONAMP	NONAMP	NONAMP	NONAMP	NONAMP	TCGA-S5-AA26-01	0	1	0	0
TCGA-SY-A9G0-01	blca_tcga_pub_2017	>=70	MALE	N pos	T3_4	T4	Luminal	Luminal_infiltrated	nicht Basal	Luminal	not neuronal	Luminal	not	not	not	not		NA		33.11	DECEASED	0	NO Adjuvant Therapy	TCGA-SY-A9G0-01	82	NONAMP	NONAMP	NONAMP	NONAMP	NONAMP	NONAMP	NONAMP	NONAMP	NONAMP	NONAMP	AMP	NONAMP	NONAMP	AMP	NONAMP	NONAMP	NONAMP	NONAMP	NONAMP	TCGA-SY-A9G0-01	0	0	0	0
TCGA-SY-A9G5-01	blca_tcga_pub_2017	<70	MALE	N0	T3_4	T4a	Basal	Basal_squamous	Basal	nicht Luminal	not neuronal	Basal	not	not	not	not	38.96	DiseaseFree	1	38.96	LIVING	1	NO Adjuvant Therapy	TCGA-SY-A9G5-01	66	NONAMP	NONAMP	NONAMP	AMP	NONAMP	NONAMP	NONAMP	NONAMP	NONAMP	NONAMP	NONAMP	NONAMP	AMP	NONAMP	NONAMP	NONAMP	NONAMP	NONAMP	NONAMP	TCGA-SY-A9G5-01	0	0	0	1
TCGA-UY-A78M-01	blca_tcga_pub_2017	>=70	FEMALE	N pos	T2	T2	Luminal	Luminal	nicht Basal	Luminal	not neuronal	Luminal	AMP	AMP	not	not		NA		22.67	DECEASED	0		TCGA-UY-A78M-01	81	NONAMP	NONAMP	NONAMP	NONAMP	NONAMP	NONAMP	NONAMP	AMP	NONAMP	AMP	NONAMP	NONAMP	NONAMP	NONAMP	AMP	AMP	NONAMP	NONAMP	NONAMP	TCGA-UY-A78M-01	1	1	0	0
TCGA-UY-A78N-01	blca_tcga_pub_2017	>=70	MALE	N pos	T2	T2	Luminal	Luminal	nicht Basal	Luminal	not neuronal	Luminal	not	not	not	not	81.21	Recurred/Progressed	0	86.76	DECEASED	0		TCGA-UY-A78N-01	80	NONAMP	NONAMP	NONAMP	NONAMP	NONAMP	NONAMP	NONAMP	NONAMP	NONAMP	NONAMP	NONAMP	NONAMP	NONAMP	NONAMP	NONAMP	NONAMP	NONAMP	NONAMP	NONAMP	TCGA-UY-A78N-01	1	0	0	0
TCGA-UY-A78O-01	blca_tcga_pub_2017	>=70	FEMALE	N0	T2	T2	Luminal	Luminal_papillary	nicht Basal	Luminal	not neuronal	Luminal	AMP	AMP	AMP	AMP	75.95	DiseaseFree	1	75.95	LIVING	1		TCGA-UY-A78O-01	75	AMP	AMP	AMP	AMP	AMP	AMP	NONAMP	AMP	NONAMP	AMP	AMP	AMP	AMP	NONAMP	AMP	AMP	NONAMP	NONAMP	AMP	TCGA-UY-A78O-01	1	0	0	0
TCGA-UY-A78P-01	blca_tcga_pub_2017	>=70	FEMALE	N0	T2	T2	Basal	Basal_squamous	Basal	nicht Luminal	not neuronal	Basal	not	not	not	not	78.19	DiseaseFree	1	78.19	LIVING	1		TCGA-UY-A78P-01	78	NONAMP	NONAMP	NONAMP	NONAMP	NONAMP	NONAMP	NONAMP	NONAMP	NONAMP	NONAMP	NONAMP	NONAMP	NONAMP	NONAMP	NONAMP	NONAMP	NONAMP	NONAMP	NONAMP	TCGA-UY-A78P-01
TCGA-UY-A8OB-01	blca_tcga_pub_2017	<70	MALE	N pos	T3_4	T3a	Basal	Basal_squamous	Basal	nicht Luminal	not neuronal	Basal	not	not	not	not	69.28	DiseaseFree	1	69.28	LIVING	1		TCGA-UY-A8OB-01	63	NONAMP	NONAMP	NONAMP	NONAMP	NONAMP	NONAMP	NONAMP	AMP	NONAMP	NONAMP	NONAMP	NONAMP	NONAMP	NONAMP	NONAMP	AMP	AMP	NONAMP	NONAMP	TCGA-UY-A8OB-01	1	0	0	0
TCGA-UY-A8OC-01	blca_tcga_pub_2017	>=70	MALE	N pos	T3_4	T4	Basal	Basal_squamous	Basal	nicht Luminal	not neuronal	Basal	not	not	not	not	1.05	Recurred/Progressed	0	3.02	DECEASED	0		TCGA-UY-A8OC-01	90	NONAMP	NONAMP	AMP	NONAMP	NONAMP	NONAMP	NONAMP	NONAMP	NONAMP	NONAMP	NONAMP	AMP	NONAMP	NONAMP	NONAMP	NONAMP	NONAMP	NONAMP	NONAMP	TCGA-UY-A8OC-01
TCGA-UY-A8OD-01	blca_tcga_pub_2017	<70	FEMALE	N0	T2	T2b	Luminal	Luminal_infiltrated	nicht Basal	Luminal	not neuronal	Luminal	not	not	not	not	112.75	DiseaseFree	1	112.75	LIVING	1		TCGA-UY-A8OD-01	68	NONAMP	NONAMP	NONAMP	NONAMP	NONAMP	NONAMP	NONAMP	NONAMP	NONAMP	AMP	NONAMP	NONAMP	NONAMP	NONAMP	NONAMP	AMP	NONAMP	NONAMP	NONAMP	TCGA-UY-A8OD-01
TCGA-UY-A9PA-01	blca_tcga_pub_2017	<70	MALE	N0	T3_4	T3a	Basal	Basal_squamous	Basal	nicht Luminal	not neuronal	Basal	not	not	not	not	35.22	DiseaseFree	1	35.22	LIVING	1		TCGA-UY-A9PA-01	48	NONAMP	NONAMP	NONAMP	NONAMP	AMP	NONAMP	NONAMP	NONAMP	NONAMP	NONAMP	NONAMP	NONAMP	NONAMP	NONAMP	NONAMP	NONAMP	NONAMP	AMP	NONAMP	TCGA-UY-A9PA-01	1	0	0	0
TCGA-UY-A9PB-01	blca_tcga_pub_2017	<70	MALE	N0	T3_4	T3a	Basal	Basal_squamous	Basal	nicht Luminal	not neuronal	Basal	not	not	not	not	29.53	DiseaseFree	1	29.53	LIVING	1		TCGA-UY-A9PB-01	49	NONAMP	NONAMP	NONAMP	NONAMP	NONAMP	NONAMP	NONAMP	NONAMP	NONAMP	NONAMP	NONAMP	NONAMP	NONAMP	NONAMP	NONAMP	NONAMP	NONAMP	NONAMP	NONAMP	TCGA-UY-A9PB-01	1	0	1	0
TCGA-UY-A9PD-01	blca_tcga_pub_2017	>=70	MALE	N0	T3_4	T3a	Luminal	Luminal	nicht Basal	Luminal	not neuronal	Luminal	AMP	AMP	not	not	17.81	DiseaseFree	1	17.81	LIVING	1		TCGA-UY-A9PD-01	80	NONAMP	NONAMP	NONAMP	NONAMP	NONAMP	AMP	NONAMP	AMP	NONAMP	AMP	NONAMP	NONAMP	NONAMP	NONAMP	NONAMP	NONAMP	NONAMP	NONAMP	AMP	TCGA-UY-A9PD-01	1	0	0	0
TCGA-UY-A9PE-01	blca_tcga_pub_2017	>=70	MALE	N pos	T2	T2b	Luminal	Luminal	nicht Basal	Luminal	not neuronal	Luminal	AMP	AMP	AMP	AMP	15.54	Recurred/Progressed	0	6.21	LIVING	1		TCGA-UY-A9PE-01	86	AMP	AMP	AMP	AMP	AMP	AMP	NONAMP	AMP	NONAMP	AMP	NONAMP	AMP	AMP	NONAMP	AMP	AMP	AMP	NONAMP	AMP	TCGA-UY-A9PE-01	1	1	0	0
TCGA-UY-A9PF-01	blca_tcga_pub_2017	>=70	MALE	N pos	T3_4	T3a	Luminal	Luminal_papillary	nicht Basal	Luminal	not neuronal	Luminal	AMP	AMP	AMP	AMP	3.84	DiseaseFree	1	3.84	LIVING	1		TCGA-UY-A9PF-01	77	AMP	AMP	NONAMP	NONAMP	AMP	AMP	NONAMP	AMP	NONAMP	AMP	AMP	NONAMP	NONAMP	NONAMP	AMP	AMP	NONAMP	AMP	AMP	TCGA-UY-A9PF-01	0	0	0	1
TCGA-XF-A8HB-01	blca_tcga_pub_2017	<70	FEMALE	N0	T2	T2b	Luminal	Luminal_papillary	nicht Basal	Luminal	not neuronal	Luminal	AMP	AMP	AMP	not	45.01	DiseaseFree	1	45.01	LIVING	1	NO Adjuvant Therapy	TCGA-XF-A8HB-01	50	AMP	AMP	AMP	NONAMP	NONAMP	NONAMP	NONAMP	AMP	NONAMP	AMP	NONAMP	AMP	NONAMP	NONAMP	AMP	NONAMP	NONAMP	AMP	NONAMP	TCGA-XF-A8HB-01
TCGA-XF-A8HC-01	blca_tcga_pub_2017	>=70	MALE	N pos	T3_4	T3a	Luminal	Luminal_papillary	nicht Basal	Luminal	not neuronal	Luminal	not	not	not	not		NA		6.57	DECEASED	0	NO Adjuvant Therapy	TCGA-XF-A8HC-01	79	NONAMP	NONAMP	NONAMP	NONAMP	NONAMP	AMP	NONAMP	NONAMP	AMP	NONAMP	NONAMP	NONAMP	NONAMP	NONAMP	NONAMP	NONAMP	NONAMP	NONAMP	NONAMP	TCGA-XF-A8HC-01
TCGA-XF-A8HD-01	blca_tcga_pub_2017	>=70	MALE	N0	T3_4	T3a	Basal	Basal_squamous	Basal	nicht Luminal	not neuronal	Basal	not	not	not	not	97.37	DiseaseFree	1	97.37	LIVING	1	NO Adjuvant Therapy	TCGA-XF-A8HD-01	77	NONAMP	NONAMP	AMP	NONAMP	NONAMP	NONAMP	NONAMP	NONAMP	NONAMP	NONAMP	NONAMP	AMP	NONAMP	NONAMP	NONAMP	NONAMP	NONAMP	NONAMP	NONAMP	TCGA-XF-A8HD-01
TCGA-XF-A8HE-01	blca_tcga_pub_2017	<70	MALE	N0	T3_4	T3b	Basal	Basal_squamous	Basal	nicht Luminal	not neuronal	Basal	not	not	not	not	125.39	DiseaseFree	1	125.39	LIVING	1	NO Adjuvant Therapy	TCGA-XF-A8HE-01	47	NONAMP	NONAMP	NONAMP	NONAMP	NONAMP	NONAMP	NONAMP	NONAMP	NONAMP	NONAMP	NONAMP	NONAMP	NONAMP	NONAMP	NONAMP	NONAMP	NONAMP	NONAMP	NONAMP	TCGA-XF-A8HE-01
TCGA-XF-A8HF-01	blca_tcga_pub_2017	>=70	MALE	N0	T3_4	T3a	Luminal	Luminal_infiltrated	nicht Basal	Luminal	not neuronal	Luminal	not	not	not	not		NA		97.04	DECEASED	0	NO Adjuvant Therapy	TCGA-XF-A8HF-01	80	NONAMP	NONAMP	NONAMP	NONAMP	NONAMP	NONAMP	NONAMP	AMP	NONAMP	AMP	NONAMP	NONAMP	NONAMP	NONAMP	AMP	AMP	NONAMP	NONAMP	AMP	TCGA-XF-A8HF-01
TCGA-XF-A8HG-01	blca_tcga_pub_2017	<70	MALE	N0	T3_4	T3b	Luminal	Luminal_papillary	nicht Basal	Luminal	not neuronal	Luminal	not	not	not	not	13.07	Recurred/Progressed	0	15.34	DECEASED	0	NO Adjuvant Therapy	TCGA-XF-A8HG-01	69	NONAMP	NONAMP	NONAMP	NONAMP	AMP	NONAMP	NONAMP	AMP	NONAMP	AMP	AMP	NONAMP	NONAMP	NONAMP	AMP	AMP	NONAMP	AMP	AMP	TCGA-XF-A8HG-01
TCGA-XF-A8HH-01	blca_tcga_pub_2017	<70	FEMALE	N pos	T3_4	T3b	Luminal	Luminal	nicht Basal	Luminal	not neuronal	Luminal	AMP	not	not	not		NA		1.87	DECEASED	0	NO Adjuvant Therapy	TCGA-XF-A8HH-01	61	NONAMP	NONAMP	NONAMP	NONAMP	AMP	NONAMP	NONAMP	NONAMP	NONAMP	NONAMP	NONAMP	NONAMP	NONAMP	NONAMP	NONAMP	NONAMP	NONAMP	NONAMP	NONAMP	TCGA-XF-A8HH-01	1	0	0	0
TCGA-XF-A8HI-01	blca_tcga_pub_2017	<70	FEMALE	N pos	T2	T2b	Luminal	Luminal_papillary	nicht Basal	Luminal	not neuronal	Luminal	not	not	not	not	15.37	Recurred/Progressed	0	17.87	DECEASED	0	Adjuvant Chemo	TCGA-XF-A8HI-01	57	NONAMP	NONAMP	NONAMP	NONAMP	AMP	NONAMP	NONAMP	NONAMP	NONAMP	NONAMP	NONAMP	NONAMP	NONAMP	NONAMP	NONAMP	NONAMP	NONAMP	AMP	NONAMP	TCGA-XF-A8HI-01	0	0	0	0
TCGA-XF-A9SH-01	blca_tcga_pub_2017	<70	FEMALE	N0	T2	T2b	Luminal	Luminal_papillary	nicht Basal	Luminal	not neuronal	Luminal	not	not	not	not	17.97	Recurred/Progressed	0	64.75	DECEASED	0	NO Adjuvant Therapy	TCGA-XF-A9SH-01	65	NONAMP	NONAMP	NONAMP	NONAMP	AMP	NONAMP	NONAMP	NONAMP	NONAMP	NONAMP	NONAMP	NONAMP	NONAMP	NONAMP	AMP	NONAMP	NONAMP	NONAMP	NONAMP	TCGA-XF-A9SH-01	0	0	0	0
TCGA-XF-A9SI-01	blca_tcga_pub_2017	>=70	FEMALE	N0	T2	T2b	Basal	Basal_squamous	Basal	nicht Luminal	not neuronal	Basal	not	not	not	not	79.6	DiseaseFree	1	79.6	LIVING	1	NO Adjuvant Therapy	TCGA-XF-A9SI-01	73	NONAMP	NONAMP	NONAMP	NONAMP	NONAMP	NONAMP	AMP	AMP	NONAMP	AMP	NONAMP	NONAMP	NONAMP	NONAMP	NONAMP	NONAMP	AMP	NONAMP	NONAMP	TCGA-XF-A9SI-01	1	1	1	0
TCGA-XF-A9SJ-01	blca_tcga_pub_2017	>=70	MALE	N pos	T3_4	T3b	Basal	Basal_squamous	Basal	nicht Luminal	not neuronal	Basal	AMP	AMP	not	not		NA		3.22	DECEASED	0	NO Adjuvant Therapy	TCGA-XF-A9SJ-01	83	AMP	AMP	AMP	NONAMP	NONAMP	NONAMP	NONAMP	AMP	NONAMP	NONAMP	NONAMP	AMP	NONAMP	NONAMP	NONAMP	NONAMP	AMP	NONAMP	NONAMP	TCGA-XF-A9SJ-01	0	1	0	0
TCGA-XF-A9SK-01	blca_tcga_pub_2017	<70	MALE	N pos	T3_4	T3b	Luminal	Luminal_infiltrated	nicht Basal	Luminal	not neuronal	Luminal	not	not	not	not	12.55	Recurred/Progressed	0	15.97	DECEASED	0	Adjuvant Chemo	TCGA-XF-A9SK-01	65	NONAMP	NONAMP	NONAMP	AMP	NONAMP	NONAMP	NONAMP	NONAMP	NONAMP	NONAMP	NONAMP	NONAMP	AMP	NONAMP	NONAMP	NONAMP	NONAMP	NONAMP	NONAMP	TCGA-XF-A9SK-01	1	1	0	0
TCGA-XF-A9SL-01	blca_tcga_pub_2017	<70	MALE	N pos	T3_4	T3a	Luminal	Luminal_infiltrated	nicht Basal	Luminal	not neuronal	Luminal	not	not	not	not		NA		66.36	DECEASED	0	NO Adjuvant Therapy	TCGA-XF-A9SL-01	69	NONAMP	NONAMP	NONAMP	NONAMP	NONAMP	NONAMP	AMP	NONAMP	NONAMP	NONAMP	NONAMP	NONAMP	NONAMP	NONAMP	NONAMP	NONAMP	NONAMP	NONAMP	NONAMP	TCGA-XF-A9SL-01	0	0	0	0
TCGA-XF-A9SM-01	blca_tcga_pub_2017	>=70	MALE	N0	T3_4	T3b	Basal	Basal_squamous	Basal	nicht Luminal	not neuronal	Basal	not	not	not	not	34.43	DiseaseFree	1	34.43	LIVING	1	NO Adjuvant Therapy	TCGA-XF-A9SM-01	76	NONAMP	NONAMP	NONAMP	NONAMP	NONAMP	NONAMP	NONAMP	AMP	NONAMP	NONAMP	NONAMP	NONAMP	NONAMP	NONAMP	NONAMP	NONAMP	NONAMP	NONAMP	NONAMP	TCGA-XF-A9SM-01	1	0	0	0
TCGA-XF-A9SP-01	blca_tcga_pub_2017	<70	MALE	N0	T3_4	T3b	Luminal	Luminal_infiltrated	nicht Basal	Luminal	not neuronal	Luminal	not	not	not	not	10.18	Recurred/Progressed	0	14.91	DECEASED	0	NO Adjuvant Therapy	TCGA-XF-A9SP-01	59	NONAMP	NONAMP	NONAMP	AMP	NONAMP	NONAMP	NONAMP	AMP	NONAMP	NONAMP	NONAMP	NONAMP	AMP	AMP	NONAMP	NONAMP	NONAMP	NONAMP	NONAMP	TCGA-XF-A9SP-01	0	0	0	1
TCGA-XF-A9ST-01	blca_tcga_pub_2017	<70	MALE	N0	T3_4	T3b		Neuronal	nicht Basal	nicht Luminal	neuronal	Neuronal	not	not	not	not		NA		4.2	DECEASED	0	NO Adjuvant Therapy	TCGA-XF-A9ST-01	68	NONAMP	NONAMP	NONAMP	NONAMP	NONAMP	NONAMP	NONAMP	AMP	NONAMP	NONAMP	NONAMP	NONAMP	NONAMP	NONAMP	NONAMP	NONAMP	AMP	NONAMP	NONAMP	TCGA-XF-A9ST-01	1	0	0	0
TCGA-XF-A9SU-01	blca_tcga_pub_2017	>=70	FEMALE	N pos	T3_4	T3b	Luminal	Luminal_infiltrated	nicht Basal	Luminal	not neuronal	Luminal	AMP	AMP	AMP	not	3.38	Recurred/Progressed	0	5.98	DECEASED	0	NO Adjuvant Therapy	TCGA-XF-A9SU-01	74	AMP	AMP	NONAMP	NONAMP	NONAMP	NONAMP	NONAMP	AMP	NONAMP	AMP	NONAMP	NONAMP	NONAMP	NONAMP	AMP	NONAMP	NONAMP	NONAMP	NONAMP	TCGA-XF-A9SU-01	0	0	0	0
TCGA-XF-A9SV-01	blca_tcga_pub_2017	>=70	MALE	N pos	T3_4	T4a	Luminal	Luminal	nicht Basal	Luminal	not neuronal	Luminal	not	not	not	not	7.79	Recurred/Progressed	0	12.75	DECEASED	0	Adjuvant Chemo	TCGA-XF-A9SV-01	82	NONAMP	NONAMP	NONAMP	NONAMP	NONAMP	NONAMP	NONAMP	AMP	NONAMP	NONAMP	NONAMP	NONAMP	NONAMP	NONAMP	NONAMP	NONAMP	NONAMP	NONAMP	NONAMP	TCGA-XF-A9SV-01	0	0	0	0
TCGA-XF-A9SW-01	blca_tcga_pub_2017	>=70	MALE	N pos	T3_4	T3b	Luminal	Luminal_infiltrated	nicht Basal	Luminal	not neuronal	Luminal	not	not	not	not		NA		11.89	DECEASED	0	NO Adjuvant Therapy	TCGA-XF-A9SW-01	85	NONAMP	NONAMP	AMP	NONAMP	NONAMP	NONAMP	NONAMP	AMP	NONAMP	NONAMP	NONAMP	AMP	NONAMP	NONAMP	NONAMP	NONAMP	NONAMP	NONAMP	NONAMP	TCGA-XF-A9SW-01	0	0	0	1
TCGA-XF-A9SX-01	blca_tcga_pub_2017	<70	FEMALE	N pos	T3_4	T3b	Basal	Basal_squamous	Basal	nicht Luminal	not neuronal	Basal	not	not	not	not	15.6	Recurred/Progressed	0	23.62	DECEASED	0	Adjuvant Chemo	TCGA-XF-A9SX-01	63	NONAMP	NONAMP	NONAMP	NONAMP	NONAMP	NONAMP	NONAMP	NONAMP	NONAMP	NONAMP	NONAMP	NONAMP	NONAMP	NONAMP	NONAMP	NONAMP	NONAMP	NONAMP	NONAMP	TCGA-XF-A9SX-01	1	1	0	0
TCGA-XF-A9SY-01	blca_tcga_pub_2017	<70	FEMALE	N pos	T3_4	T3b	Basal	Basal_squamous	Basal	nicht Luminal	not neuronal	Basal	not	not	not	not	5.52	Recurred/Progressed	0	21.02	LIVING	1	NO Adjuvant Therapy	TCGA-XF-A9SY-01	60	NONAMP	NONAMP	NONAMP	NONAMP	NONAMP	NONAMP	NONAMP	NONAMP	NONAMP	NONAMP	NONAMP	NONAMP	NONAMP	NONAMP	NONAMP	NONAMP	NONAMP	NONAMP	NONAMP	TCGA-XF-A9SY-01	1	0	0	0
TCGA-XF-A9SZ-01	blca_tcga_pub_2017	>=70	MALE	N pos	T3_4	T3b	Luminal	Luminal_infiltrated	nicht Basal	Luminal	not neuronal	Luminal	not	not	not	not	28.06	Recurred/Progressed	0	28.22	DECEASED	0	Adjuvant Chemo	TCGA-XF-A9SZ-01	79	NONAMP	NONAMP	NONAMP	NONAMP	NONAMP	NONAMP	NONAMP	NONAMP	NONAMP	NONAMP	NONAMP	NONAMP	NONAMP	NONAMP	NONAMP	NONAMP	NONAMP	NONAMP	NONAMP	TCGA-XF-A9SZ-01	1	0	0	1
TCGA-XF-A9T0-01	blca_tcga_pub_2017	<70	MALE	N0	T3_4	T3b	Luminal	Luminal_infiltrated	nicht Basal	Luminal	not neuronal	Luminal	not	not	not	not	26.25	DiseaseFree	1	26.25	LIVING	1	NO Adjuvant Therapy	TCGA-XF-A9T0-01	68	NONAMP	NONAMP	NONAMP	NONAMP	AMP	NONAMP	NONAMP	AMP	NONAMP	AMP	NONAMP	NONAMP	NONAMP	NONAMP	AMP	AMP	NONAMP	NONAMP	NONAMP	TCGA-XF-A9T0-01	1	0	0	1
TCGA-XF-A9T2-01	blca_tcga_pub_2017	<70	MALE	N0	T3_4	T3b		Neuronal	nicht Basal	nicht Luminal	neuronal	Neuronal	not	not	not	not		NA		18.89	DECEASED	0	NO Adjuvant Therapy	TCGA-XF-A9T2-01	54	NONAMP	NONAMP	NONAMP	NONAMP	NONAMP	NONAMP	NONAMP	NONAMP	NONAMP	NONAMP	NONAMP	NONAMP	NONAMP	NONAMP	NONAMP	NONAMP	NONAMP	NONAMP	NONAMP	TCGA-XF-A9T2-01	0	1	0	1
TCGA-XF-A9T3-01	blca_tcga_pub_2017	<70	FEMALE	N pos	T3_4	T3b	Basal	Basal_squamous	Basal	nicht Luminal	not neuronal	Basal	not	not	not	not	2.23	DiseaseFree	1	2.23	LIVING	1		TCGA-XF-A9T3-01	69	NONAMP	NONAMP	NONAMP	NONAMP	NONAMP	NONAMP	NONAMP	NONAMP	NONAMP	NONAMP	NONAMP	NONAMP	NONAMP	NONAMP	NONAMP	NONAMP	NONAMP	NONAMP	NONAMP	TCGA-XF-A9T3-01	1	0	0	0
TCGA-XF-A9T4-01	blca_tcga_pub_2017	<70	MALE	N pos	T2	T2b	Basal	Basal_squamous	Basal	nicht Luminal	not neuronal	Basal	not	not	not	not	10.09	Recurred/Progressed	0	16.26	DECEASED	0	Adjuvant Chemo	TCGA-XF-A9T4-01	48	NONAMP	NONAMP	NONAMP	NONAMP	NONAMP	NONAMP	NONAMP	NONAMP	NONAMP	NONAMP	NONAMP	NONAMP	NONAMP	NONAMP	NONAMP	NONAMP	NONAMP	NONAMP	NONAMP	TCGA-XF-A9T4-01	0	0	0	0
TCGA-XF-A9T5-01	blca_tcga_pub_2017	>=70	FEMALE	N pos	T3_4	T3a	Basal	Basal_squamous	Basal	nicht Luminal	not neuronal	Basal	not	not	not	not	27.83	Recurred/Progressed	0	66.59	LIVING	1	NO Adjuvant Therapy	TCGA-XF-A9T5-01	78	NONAMP	NONAMP	NONAMP	NONAMP	NONAMP	NONAMP	NONAMP	NONAMP	NONAMP	NONAMP	NONAMP	NONAMP	NONAMP	NONAMP	NONAMP	NONAMP	NONAMP	NONAMP	NONAMP	TCGA-XF-A9T5-01	1	1	0	1
TCGA-XF-A9T6-01	blca_tcga_pub_2017	>=70	FEMALE	N0	T3_4	T3b	Basal	Basal_squamous	Basal	nicht Luminal	not neuronal	Basal	AMP	AMP	AMP	not	2.1	DiseaseFree	1	2.1	LIVING	1		TCGA-XF-A9T6-01	88	AMP	AMP	AMP	AMP	NONAMP	AMP	NONAMP	AMP	AMP	AMP	NONAMP	AMP	AMP	NONAMP	AMP	AMP	AMP	NONAMP	NONAMP	TCGA-XF-A9T6-01	1	0	1	0
TCGA-XF-A9T8-01	blca_tcga_pub_2017	<70	MALE	N0	T3_4	T3b	Basal	Basal_squamous	Basal	nicht Luminal	not neuronal	Basal	not	not	not	not		NA		13.73	DECEASED	0		TCGA-XF-A9T8-01	64	NONAMP	NONAMP	NONAMP	NONAMP	NONAMP	NONAMP	NONAMP	NONAMP	NONAMP	NONAMP	NONAMP	NONAMP	NONAMP	NONAMP	NONAMP	NONAMP	NONAMP	NONAMP	NONAMP	TCGA-XF-A9T8-01	0	1	0	1
TCGA-XF-AAME-01	blca_tcga_pub_2017	<70	FEMALE	N0	T2	T2b	Basal	Basal_squamous	Basal	nicht Luminal	not neuronal	Basal	not	not	not	not	87.48	Recurred/Progressed	0	92.9	DECEASED	0	NO Adjuvant Therapy	TCGA-XF-AAME-01	64	NONAMP	NONAMP	NONAMP	NONAMP	NONAMP	NONAMP	AMP	NONAMP	NONAMP	NONAMP	NONAMP	NONAMP	NONAMP	AMP	NONAMP	NONAMP	NONAMP	NONAMP	NONAMP	TCGA-XF-AAME-01	0	0	0	0
TCGA-XF-AAMG-01	blca_tcga_pub_2017	<70	MALE	N0	T3_4	T4a		Neuronal	nicht Basal	nicht Luminal	neuronal	Neuronal	AMP	AMP	not	not	110.51	DiseaseFree	1	110.51	LIVING	1	Adjuvant Chemo	TCGA-XF-AAMG-01	49	NONAMP	NONAMP	NONAMP	NONAMP	NONAMP	NONAMP	NONAMP	AMP	NONAMP	AMP	NONAMP	NONAMP	NONAMP	NONAMP	NONAMP	AMP	AMP	NONAMP	NONAMP	TCGA-XF-AAMG-01	1	1	0	0
TCGA-XF-AAMH-01	blca_tcga_pub_2017	>=70	MALE	N pos	T3_4	T3b		Neuronal	nicht Basal	nicht Luminal	neuronal	Neuronal	not	not	not	not	10.28	Recurred/Progressed	0	11.3	DECEASED	0	NO Adjuvant Therapy	TCGA-XF-AAMH-01	80	NONAMP	NONAMP	NONAMP	NONAMP	NONAMP	NONAMP	NONAMP	AMP	NONAMP	AMP	NONAMP	NONAMP	NONAMP	NONAMP	AMP	NONAMP	NONAMP	NONAMP	NONAMP	TCGA-XF-AAMH-01	0	0	0	0
TCGA-XF-AAMJ-01	blca_tcga_pub_2017	>=70	MALE	N0	T3_4	T3b	Luminal	Luminal_infiltrated	nicht Basal	Luminal	not neuronal	Luminal	not	not	not	not		NA		54.86	DECEASED	0	Adjuvant Chemo	TCGA-XF-AAMJ-01	70	NONAMP	NONAMP	NONAMP	AMP	NONAMP	NONAMP	NONAMP	NONAMP	NONAMP	NONAMP	NONAMP	NONAMP	AMP	NONAMP	NONAMP	AMP	NONAMP	NONAMP	NONAMP	TCGA-XF-AAMJ-01	1	1	0	0
TCGA-XF-AAML-01	blca_tcga_pub_2017	>=70	MALE	N0	T2	T2b	Luminal	Luminal_papillary	nicht Basal	Luminal	not neuronal	Luminal	not	not	not	not		NA		7.62	DECEASED	0	NO Adjuvant Therapy	TCGA-XF-AAML-01	75	NONAMP	NONAMP	NONAMP	NONAMP	NONAMP	AMP	NONAMP	AMP	NONAMP	NONAMP	NONAMP	NONAMP	NONAMP	NONAMP	NONAMP	NONAMP	AMP	NONAMP	NONAMP	TCGA-XF-AAML-01	1	0	1	1
TCGA-XF-AAMQ-01	blca_tcga_pub_2017	<70	FEMALE	N0	T2	T2a	Luminal	Luminal_papillary	nicht Basal	Luminal	not neuronal	Luminal	not	not	not	not	71.52	DiseaseFree	1	71.52	LIVING	1	NO Adjuvant Therapy	TCGA-XF-AAMQ-01	59	NONAMP	NONAMP	NONAMP	NONAMP	NONAMP	NONAMP	NONAMP	NONAMP	NONAMP	NONAMP	NONAMP	NONAMP	NONAMP	NONAMP	NONAMP	NONAMP	NONAMP	NONAMP	NONAMP	TCGA-XF-AAMQ-01	1	0	0	0
TCGA-XF-AAMR-01	blca_tcga_pub_2017	<70	MALE	N0	T3_4	T3b	Luminal	Luminal_infiltrated	nicht Basal	Luminal	not neuronal	Luminal	not	not	not	not	91.66	DiseaseFree	1	91.66	LIVING	1	Adjuvant Chemo	TCGA-XF-AAMR-01	48	NONAMP	NONAMP	NONAMP	NONAMP	NONAMP	NONAMP	NONAMP	NONAMP	NONAMP	NONAMP	NONAMP	NONAMP	NONAMP	NONAMP	NONAMP	NONAMP	NONAMP	NONAMP	NONAMP	TCGA-XF-AAMR-01	0	0	0	0
TCGA-XF-AAMT-01	blca_tcga_pub_2017	>=70	FEMALE	N pos	T3_4	T3b	Basal	Basal_squamous	Basal	nicht Luminal	not neuronal	Basal	not	not	not	not		NA		2.96	DECEASED	0	NO Adjuvant Therapy	TCGA-XF-AAMT-01	75	NONAMP	NONAMP	NONAMP	NONAMP	NONAMP	NONAMP	NONAMP	NONAMP	NONAMP	NONAMP	NONAMP	NONAMP	NONAMP	NONAMP	NONAMP	NONAMP	NONAMP	NONAMP	NONAMP	TCGA-XF-AAMT-01	1	1	0	0
TCGA-XF-AAMW-01	blca_tcga_pub_2017	>=70	FEMALE	N0	T2	T2b	Basal	Basal_squamous	Basal	nicht Luminal	not neuronal	Basal	not	not	not	not		NA		8.31	DECEASED	0	NO Adjuvant Therapy	TCGA-XF-AAMW-01	79	NONAMP	NONAMP	AMP	NONAMP	NONAMP	NONAMP	NONAMP	AMP	NONAMP	NONAMP	AMP	AMP	NONAMP	NONAMP	NONAMP	NONAMP	AMP	NONAMP	NONAMP	TCGA-XF-AAMW-01	1	0	0	0
TCGA-XF-AAMX-01	blca_tcga_pub_2017	>=70	FEMALE	N0	T3_4	T3b	Luminal	Luminal	nicht Basal	Luminal	not neuronal	Luminal	not	not	not	not		NA		6.77	DECEASED	0	NO Adjuvant Therapy	TCGA-XF-AAMX-01	87	NONAMP	NONAMP	NONAMP	NONAMP	NONAMP	NONAMP	NONAMP	NONAMP	NONAMP	NONAMP	NONAMP	NONAMP	NONAMP	NONAMP	NONAMP	NONAMP	NONAMP	NONAMP	NONAMP	TCGA-XF-AAMX-01	1	0	0	0
TCGA-XF-AAMY-01	blca_tcga_pub_2017	>=70	MALE	N0	T3_4	T3b	Luminal	Luminal	nicht Basal	Luminal	not neuronal	Luminal	AMP	AMP	AMP	AMP	20.93	Recurred/Progressed	0	98.92	LIVING	1	NO Adjuvant Therapy	TCGA-XF-AAMY-01	78	AMP	AMP	AMP	NONAMP	AMP	AMP	NONAMP	AMP	NONAMP	AMP	AMP	AMP	NONAMP	NONAMP	NONAMP	NONAMP	NONAMP	NONAMP	AMP	TCGA-XF-AAMY-01	0	0	0	0
TCGA-XF-AAMZ-01	blca_tcga_pub_2017	>=70	FEMALE	N pos	T3_4	T3a	Luminal	Luminal_papillary	nicht Basal	Luminal	not neuronal	Luminal	AMP	not	not	AMP	44.15	Recurred/Progressed	0	44.28	DECEASED	0	NO Adjuvant Therapy	TCGA-XF-AAMZ-01	81	NONAMP	NONAMP	NONAMP	NONAMP	AMP	AMP	NONAMP	AMP	NONAMP	NONAMP	NONAMP	NONAMP	NONAMP	NONAMP	NONAMP	NONAMP	NONAMP	NONAMP	NONAMP	TCGA-XF-AAMZ-01	0	0	0	0
TCGA-XF-AAN0-01	blca_tcga_pub_2017	<70	MALE	N pos	T3_4	T4a	Luminal	Luminal_infiltrated	nicht Basal	Luminal	not neuronal	Luminal	not	not	not	not	19.81	Recurred/Progressed	0	56.44	DECEASED	0	Adjuvant Chemo	TCGA-XF-AAN0-01	68	NONAMP	NONAMP	NONAMP	NONAMP	NONAMP	NONAMP	NONAMP	NONAMP	NONAMP	NONAMP	NONAMP	NONAMP	NONAMP	NONAMP	NONAMP	NONAMP	NONAMP	NONAMP	NONAMP	TCGA-XF-AAN0-01	1	1	0	1
TCGA-XF-AAN1-01	blca_tcga_pub_2017	>=70	FEMALE	N0	T3_4	T4a	Luminal	Luminal_papillary	nicht Basal	Luminal	not neuronal	Luminal	not	not	not	not	21.35	Recurred/Progressed	0	30.91	DECEASED	0	NO Adjuvant Therapy	TCGA-XF-AAN1-01	75	NONAMP	NONAMP	NONAMP	NONAMP	NONAMP	NONAMP	NONAMP	NONAMP	NONAMP	AMP	NONAMP	NONAMP	NONAMP	NONAMP	NONAMP	NONAMP	NONAMP	NONAMP	NONAMP	TCGA-XF-AAN1-01	0	0	0	0
TCGA-XF-AAN2-01	blca_tcga_pub_2017	>=70	MALE	N0	T2	T2b	Basal	Basal_squamous	Basal	nicht Luminal	not neuronal	Basal	not	not	not	not		NA		61.4	DECEASED	0	NO Adjuvant Therapy	TCGA-XF-AAN2-01	73	NONAMP	NONAMP	NONAMP	NONAMP	NONAMP	NONAMP	NONAMP	NONAMP	NONAMP	NONAMP	NONAMP	NONAMP	NONAMP	NONAMP	NONAMP	NONAMP	NONAMP	NONAMP	NONAMP	TCGA-XF-AAN2-01	0	0	1	1
TCGA-XF-AAN3-01	blca_tcga_pub_2017	>=70	MALE	N pos	T3_4	T3b	Basal	Basal_squamous	Basal	nicht Luminal	not neuronal	Basal	not	not	not	not	86.24	DiseaseFree	1	86.24	LIVING	1	Adjuvant Chemo	TCGA-XF-AAN3-01	76	NONAMP	NONAMP	NONAMP	NONAMP	NONAMP	NONAMP	NONAMP	NONAMP	NONAMP	NONAMP	NONAMP	NONAMP	NONAMP	NONAMP	NONAMP	NONAMP	NONAMP	NONAMP	NONAMP	TCGA-XF-AAN3-01	1	0	0	0
TCGA-XF-AAN4-01	blca_tcga_pub_2017	>=70	FEMALE	N0	T3_4	T3b	Basal	Basal_squamous	Basal	nicht Luminal	not neuronal	Basal	not	not	not	not		NA		27.04	DECEASED	0	NO Adjuvant Therapy	TCGA-XF-AAN4-01	77	NONAMP	NONAMP	AMP	NONAMP	NONAMP	NONAMP	NONAMP	NONAMP	NONAMP	NONAMP	NONAMP	AMP	NONAMP	NONAMP	NONAMP	NONAMP	NONAMP	NONAMP	NONAMP	TCGA-XF-AAN4-01	0	0	0	0
TCGA-XF-AAN5-01	blca_tcga_pub_2017	<70	FEMALE	N0	T3_4	T3b	Basal	Basal_squamous	Basal	nicht Luminal	not neuronal	Basal	not	not	not	not	75.33	DiseaseFree	1	75.33	LIVING	1	Adjuvant Chemo	TCGA-XF-AAN5-01	61	NONAMP	NONAMP	AMP	NONAMP	NONAMP	NONAMP	NONAMP	NONAMP	NONAMP	NONAMP	NONAMP	AMP	NONAMP	NONAMP	NONAMP	NONAMP	AMP	NONAMP	NONAMP	TCGA-XF-AAN5-01	0	0	0	0
TCGA-XF-AAN7-01	blca_tcga_pub_2017	<70	MALE	N pos	T3_4	T3a		Neuronal	nicht Basal	nicht Luminal	neuronal	Neuronal	not	not	not	not	10.55	Recurred/Progressed	0	18.56	DECEASED	0	Adjuvant Chemo	TCGA-XF-AAN7-01	60	NONAMP	NONAMP	NONAMP	AMP	NONAMP	NONAMP	NONAMP	NONAMP	AMP	NONAMP	NONAMP	NONAMP	AMP	NONAMP	NONAMP	NONAMP	NONAMP	NONAMP	NONAMP	TCGA-XF-AAN7-01	1	0	0	0
TCGA-XF-AAN8-01	blca_tcga_pub_2017	>=70	FEMALE	N0	T3_4	T3b	Basal	Basal_squamous	Basal	nicht Luminal	not neuronal	Basal	not	not	not	not		NA		3.88	DECEASED	0	NO Adjuvant Therapy	TCGA-XF-AAN8-01	74	NONAMP	NONAMP	NONAMP	AMP	NONAMP	NONAMP	AMP	NONAMP	NONAMP	NONAMP	NONAMP	NONAMP	AMP	NONAMP	NONAMP	NONAMP	NONAMP	NONAMP	NONAMP	TCGA-XF-AAN8-01	0	0	0	0
TCGA-YC-A8S6-01	blca_tcga_pub_2017	>=70	MALE	N0	T2	T2a	Luminal	Luminal_infiltrated	nicht Basal	Luminal	not neuronal	Luminal	not	not	not	not	9.63	DiseaseFree	1	9.63	LIVING	1	NO Adjuvant Therapy	TCGA-YC-A8S6-01	71	NONAMP	NONAMP	NONAMP	NONAMP	NONAMP	NONAMP	NONAMP	NONAMP	NONAMP	NONAMP	NONAMP	NONAMP	NONAMP	NONAMP	NONAMP	NONAMP	NONAMP	NONAMP	NONAMP	TCGA-YC-A8S6-01	0	0	0	1
TCGA-YF-AA3L-01	blca_tcga_pub_2017	<70	FEMALE	N0	T2	T2b	Luminal	Luminal_papillary	nicht Basal	Luminal	not neuronal	Luminal	not	not	not	not	11.96	DiseaseFree	1	11.96	LIVING	1	Adjuvant Chemo	TCGA-YF-AA3L-01	47	NONAMP	NONAMP	NONAMP	NONAMP	NONAMP	NONAMP	NONAMP	NONAMP	NONAMP	AMP	NONAMP	NONAMP	NONAMP	NONAMP	NONAMP	NONAMP	NONAMP	NONAMP	NONAMP	TCGA-YF-AA3L-01	0	0	0	0
TCGA-ZF-A9R0-01	blca_tcga_pub_2017	>=70	MALE		T3_4	T3b	Luminal	Luminal	nicht Basal	Luminal	not neuronal	Luminal	not	not	not	not	18.36	Recurred/Progressed	0	22.34	DECEASED	0	NO Adjuvant Therapy	TCGA-ZF-A9R0-01	82	NONAMP	NONAMP	NONAMP	NONAMP	NONAMP	NONAMP	NONAMP	NONAMP	NONAMP	NONAMP	NONAMP	NONAMP	NONAMP	NONAMP	NONAMP	NONAMP	NONAMP	NONAMP	AMP	TCGA-ZF-A9R0-01	1	0	0	0
TCGA-ZF-A9R1-01	blca_tcga_pub_2017	>=70	MALE	N pos	T3_4	T3b	Luminal	Luminal_papillary	nicht Basal	Luminal	not neuronal	Luminal	not	not	not	not	24.9	Recurred/Progressed	0	25.39	LIVING	1	Adjuvant Chemo	TCGA-ZF-A9R1-01	81	NONAMP	NONAMP	NONAMP	AMP	NONAMP	AMP	NONAMP	AMP	NONAMP	NONAMP	NONAMP	NONAMP	AMP	NONAMP	NONAMP	NONAMP	NONAMP	AMP	NONAMP	TCGA-ZF-A9R1-01	0	0	0	0
TCGA-ZF-A9R2-01	blca_tcga_pub_2017	>=70	MALE	N0	T2	T2b	Luminal	Luminal_papillary	nicht Basal	Luminal	not neuronal	Luminal	not	not	not	not	21.09	DiseaseFree	1	21.09	LIVING	1	NO Adjuvant Therapy	TCGA-ZF-A9R2-01	75	NONAMP	NONAMP	NONAMP	NONAMP	NONAMP	NONAMP	NONAMP	NONAMP	NONAMP	NONAMP	NONAMP	NONAMP	NONAMP	NONAMP	NONAMP	NONAMP	NONAMP	NONAMP	NONAMP	TCGA-ZF-A9R2-01	0	0	0	0
TCGA-ZF-A9R3-01	blca_tcga_pub_2017	<70	FEMALE		T2	T2	Luminal	Luminal_papillary	nicht Basal	Luminal	not neuronal	Luminal	not	not	not	not	30.12	Recurred/Progressed	0	31.18	DECEASED	0	NO Adjuvant Therapy	TCGA-ZF-A9R3-01	53	NONAMP	NONAMP	NONAMP	NONAMP	NONAMP	AMP	NONAMP	NONAMP	NONAMP	NONAMP	AMP	NONAMP	NONAMP	NONAMP	NONAMP	NONAMP	NONAMP	AMP	NONAMP	TCGA-ZF-A9R3-01	0	1	0	0
TCGA-ZF-A9R4-01	blca_tcga_pub_2017	>=70	MALE		T2	T2	Luminal	Luminal_papillary	nicht Basal	Luminal	not neuronal	Luminal	not	not	not	not	30.26	DiseaseFree	1	30.26	LIVING	1	NO Adjuvant Therapy	TCGA-ZF-A9R4-01	83	NONAMP	NONAMP	NONAMP	NONAMP	NONAMP	NONAMP	NONAMP	NONAMP	NONAMP	NONAMP	NONAMP	NONAMP	NONAMP	NONAMP	NONAMP	NONAMP	NONAMP	NONAMP	NONAMP	TCGA-ZF-A9R4-01	1	1	0	0
TCGA-ZF-A9R5-01	blca_tcga_pub_2017	<70	MALE	N0	T3_4	T3	Luminal	Luminal_papillary	nicht Basal	Luminal	not neuronal	Luminal	not	not	not	not	35.81	DiseaseFree	1	35.81	LIVING	1	NO Adjuvant Therapy	TCGA-ZF-A9R5-01	59	NONAMP	NONAMP	NONAMP	NONAMP	NONAMP	NONAMP	NONAMP	NONAMP	NONAMP	NONAMP	AMP	NONAMP	NONAMP	NONAMP	NONAMP	NONAMP	NONAMP	NONAMP	NONAMP	TCGA-ZF-A9R5-01	0	1	0	0
TCGA-ZF-A9R9-01	blca_tcga_pub_2017	<70	MALE	N pos	T3_4	T3b	Luminal	Luminal_infiltrated	nicht Basal	Luminal	not neuronal	Luminal	AMP	AMP	AMP	not	27.99	Recurred/Progressed	0	28.38	DECEASED	0	Adjuvant Chemo	TCGA-ZF-A9R9-01	58	AMP	AMP	NONAMP	NONAMP	NONAMP	NONAMP	NONAMP	NONAMP	NONAMP	AMP	NONAMP	NONAMP	NONAMP	NONAMP	AMP	NONAMP	NONAMP	NONAMP	AMP	TCGA-ZF-A9R9-01	0	0	0	1
TCGA-ZF-A9RC-01	blca_tcga_pub_2017	>=70	MALE	N0	T3_4	T3a	Luminal	Luminal	nicht Basal	Luminal	not neuronal	Luminal	AMP	AMP	AMP	not	94.22	DiseaseFree	1	94.22	LIVING	1	NO Adjuvant Therapy	TCGA-ZF-A9RC-01	77	AMP	AMP	NONAMP	NONAMP	NONAMP	AMP	NONAMP	AMP	AMP	AMP	NONAMP	NONAMP	NONAMP	NONAMP	NONAMP	NONAMP	NONAMP	NONAMP	NONAMP	TCGA-ZF-A9RC-01	1	1	0	1
TCGA-ZF-A9RD-01	blca_tcga_pub_2017	>=70	FEMALE	N pos	T3_4	T3a	Basal	Basal_squamous	Basal	nicht Luminal	not neuronal	Basal	not	not	not	not		NA		13.4	DECEASED	0	NO Adjuvant Therapy	TCGA-ZF-A9RD-01	75	NONAMP	NONAMP	NONAMP	NONAMP	NONAMP	NONAMP	NONAMP	NONAMP	NONAMP	NONAMP	NONAMP	NONAMP	NONAMP	NONAMP	NONAMP	NONAMP	NONAMP	NONAMP	NONAMP	TCGA-ZF-A9RD-01	1	0	0	0
TCGA-ZF-A9RN-01	blca_tcga_pub_2017	<70	FEMALE		T3_4	T3b	Basal	Basal_squamous	Basal	nicht Luminal	not neuronal	Basal	not	not	not	AMP	16.95	Recurred/Progressed	0	20.2	DECEASED	0	Adjuvant Chemo	TCGA-ZF-A9RN-01	67	NONAMP	NONAMP	AMP	NONAMP	AMP	AMP	NONAMP	AMP	AMP	NONAMP	NONAMP	AMP	NONAMP	NONAMP	NONAMP	NONAMP	NONAMP	NONAMP	NONAMP	TCGA-ZF-A9RN-01	1	0	0	0
TCGA-ZF-AA4R-01	blca_tcga_pub_2017	<70	MALE	N pos	T3_4	T3a		Neuronal	nicht Basal	nicht Luminal	neuronal	Neuronal	not	not	not	not	24.64	Recurred/Progressed	0	34.03	DECEASED	0	Adjuvant Chemo	TCGA-ZF-AA4R-01	67	NONAMP	NONAMP	NONAMP	NONAMP	NONAMP	NONAMP	NONAMP	NONAMP	NONAMP	NONAMP	NONAMP	NONAMP	NONAMP	NONAMP	NONAMP	NONAMP	NONAMP	NONAMP	NONAMP	TCGA-ZF-AA4R-01	0	0	0	0
TCGA-ZF-AA4T-01	blca_tcga_pub_2017	<70	MALE	N pos	T3_4	T4	Luminal	Luminal_papillary	nicht Basal	Luminal	not neuronal	Luminal	AMP	AMP	AMP	AMP	16.79	Recurred/Progressed	0	19.68	DECEASED	0		TCGA-ZF-AA4T-01	65	AMP	AMP	NONAMP	NONAMP	AMP	AMP	NONAMP	AMP	NONAMP	AMP	NONAMP	NONAMP	NONAMP	NONAMP	NONAMP	NONAMP	NONAMP	NONAMP	AMP	TCGA-ZF-AA4T-01	1	0	0	0
TCGA-ZF-AA4U-01	blca_tcga_pub_2017	>=70	MALE		T3_4	T4a	Luminal	Luminal_papillary	nicht Basal	Luminal	not neuronal	Luminal	not	not	not	not	6.54	Recurred/Progressed	0	8.61	DECEASED	0	NO Adjuvant Therapy	TCGA-ZF-AA4U-01	70	NONAMP	NONAMP	NONAMP	NONAMP	NONAMP	NONAMP	NONAMP	AMP	NONAMP	AMP	NONAMP	NONAMP	NONAMP	NONAMP	NONAMP	NONAMP	NONAMP	NONAMP	NONAMP	TCGA-ZF-AA4U-01	0	0	0	0
TCGA-ZF-AA4V-01	blca_tcga_pub_2017	<70	MALE	N0	T3_4	T3b	Basal	Basal_squamous	Basal	nicht Luminal	not neuronal	Basal	not	not	not	not	59.33	DiseaseFree	1	59.33	LIVING	1	Adjuvant Chemo	TCGA-ZF-AA4V-01	66	NONAMP	NONAMP	NONAMP	NONAMP	NONAMP	NONAMP	NONAMP	NONAMP	NONAMP	NONAMP	NONAMP	NONAMP	NONAMP	NONAMP	NONAMP	NONAMP	NONAMP	NONAMP	NONAMP	TCGA-ZF-AA4V-01	0	0	1	0
TCGA-ZF-AA4W-01	blca_tcga_pub_2017	<70	MALE	N0	T3_4	T3b	Basal	Basal_squamous	Basal	nicht Luminal	not neuronal	Basal	not	not	not	not	55.16	Recurred/Progressed	0	60.12	LIVING	1	Adjuvant Chemo	TCGA-ZF-AA4W-01	56	NONAMP	NONAMP	NONAMP	AMP	NONAMP	NONAMP	NONAMP	AMP	NONAMP	AMP	NONAMP	NONAMP	AMP	NONAMP	NONAMP	AMP	AMP	NONAMP	NONAMP	TCGA-ZF-AA4W-01	1	0	0	0
TCGA-ZF-AA4X-01	blca_tcga_pub_2017	<70	MALE		T2	T2	Luminal	Luminal_papillary	nicht Basal	Luminal	not neuronal	Luminal	not	not	not	not	54.8	Recurred/Progressed	0	67.15	LIVING	1		TCGA-ZF-AA4X-01	56	NONAMP	NONAMP	NONAMP	NONAMP	NONAMP	AMP	NONAMP	NONAMP	NONAMP	NONAMP	NONAMP	NONAMP	NONAMP	NONAMP	NONAMP	NONAMP	NONAMP	NONAMP	NONAMP	TCGA-ZF-AA4X-01	1	0	0	1
TCGA-ZF-AA51-01	blca_tcga_pub_2017	<70	FEMALE		T2	T2	Luminal	Luminal_infiltrated	nicht Basal	Luminal	not neuronal	Luminal	not	not	not	not	56.31	DiseaseFree	1	56.31	LIVING	1	Adjuvant Chemo	TCGA-ZF-AA51-01	69	NONAMP	NONAMP	NONAMP	NONAMP	NONAMP	NONAMP	NONAMP	NONAMP	NONAMP	NONAMP	NONAMP	NONAMP	NONAMP	NONAMP	NONAMP	NONAMP	NONAMP	NONAMP	NONAMP	TCGA-ZF-AA51-01	1	0	0	1
TCGA-ZF-AA52-01	blca_tcga_pub_2017	>=70	MALE		T3_4	T3a	Luminal	Luminal_infiltrated	nicht Basal	Luminal	not neuronal	Luminal	not	not	not	not		NA		35.38	DECEASED	0	NO Adjuvant Therapy	TCGA-ZF-AA52-01	70	NONAMP	NONAMP	AMP	AMP	NONAMP	NONAMP	NONAMP	AMP	NONAMP	NONAMP	NONAMP	AMP	AMP	NONAMP	NONAMP	NONAMP	NONAMP	NONAMP	NONAMP	TCGA-ZF-AA52-01	1	0	0	0
TCGA-ZF-AA53-01	blca_tcga_pub_2017	<70	MALE		T2	T2	Basal	Basal_squamous	Basal	nicht Luminal	not neuronal	Basal	not	not	not	not	57.85	DiseaseFree	1	57.85	LIVING	1	Adjuvant Chemo	TCGA-ZF-AA53-01	60	NONAMP	NONAMP	NONAMP	NONAMP	NONAMP	NONAMP	NONAMP	AMP	NONAMP	AMP	NONAMP	NONAMP	NONAMP	NONAMP	NONAMP	AMP	NONAMP	NONAMP	NONAMP	TCGA-ZF-AA53-01	1	0	0	0
TCGA-ZF-AA54-01	blca_tcga_pub_2017	>=70	MALE		T3_4	T3	Basal	Basal_squamous	Basal	nicht Luminal	not neuronal	Basal	not	not	not	not		NA		19.38	DECEASED	0		TCGA-ZF-AA54-01	71	NONAMP	NONAMP	NONAMP	NONAMP	NONAMP	NONAMP	NONAMP	NONAMP	AMP	NONAMP	AMP	NONAMP	NONAMP	NONAMP	NONAMP	NONAMP	AMP	NONAMP	NONAMP	TCGA-ZF-AA54-01	1	1	0	0
TCGA-ZF-AA56-01	blca_tcga_pub_2017	>=70	FEMALE	N0	T3_4	T4a	Basal	Basal_squamous	Basal	nicht Luminal	not neuronal	Basal	not	not	not	not	8.15	Recurred/Progressed	0	8.51	DECEASED	0	NO Adjuvant Therapy	TCGA-ZF-AA56-01	79	NONAMP	NONAMP	NONAMP	NONAMP	NONAMP	NONAMP	NONAMP	NONAMP	NONAMP	NONAMP	NONAMP	NONAMP	NONAMP	NONAMP	NONAMP	NONAMP	NONAMP	NONAMP	NONAMP	TCGA-ZF-AA56-01	0	0	0	0
TCGA-ZF-AA58-01	blca_tcga_pub_2017	<70	FEMALE	N pos	T3_4	T3a	Basal	Basal_squamous	Basal	nicht Luminal	not neuronal	Basal	AMP	AMP	AMP	AMP	54.17	DiseaseFree	1	54.17	LIVING	1	Adjuvant Chemo	TCGA-ZF-AA58-01	61	AMP	AMP	AMP	NONAMP	AMP	AMP	NONAMP	AMP	AMP	NONAMP	NONAMP	AMP	NONAMP	NONAMP	NONAMP	AMP	NONAMP	NONAMP	NONAMP	TCGA-ZF-AA58-01	1	1	0	0
TCGA-ZF-AA5H-01	blca_tcga_pub_2017	<70	FEMALE	N pos	T3_4	T3b	Basal	Basal_squamous	Basal	nicht Luminal	not neuronal	Basal	not	not	not	not	14.75	Recurred/Progressed	0	29.47	LIVING	1	Adjuvant Chemo	TCGA-ZF-AA5H-01	60	NONAMP	NONAMP	AMP	NONAMP	NONAMP	NONAMP	NONAMP	NONAMP	AMP	NONAMP	NONAMP	AMP	NONAMP	NONAMP	NONAMP	NONAMP	NONAMP	NONAMP	NONAMP	TCGA-ZF-AA5H-01	1	0	0	0
TCGA-ZF-AA5N-01	blca_tcga_pub_2017	<70	FEMALE		T2	T2	Basal	Basal_squamous	Basal	nicht Luminal	not neuronal	Basal	not	not	not	not		NA		5.52	DECEASED	0	Adjuvant Chemo	TCGA-ZF-AA5N-01	62	NONAMP	NONAMP	AMP	AMP	NONAMP	NONAMP	NONAMP	NONAMP	NONAMP	NONAMP	NONAMP	AMP	AMP	NONAMP	NONAMP	AMP	NONAMP	NONAMP	NONAMP	TCGA-ZF-AA5N-01	0	0	0	1
TCGA-ZF-AA5P-01	blca_tcga_pub_2017	<70	MALE	N pos	T2	T2b	Luminal	Luminal_infiltrated	nicht Basal	Luminal	not neuronal	Luminal	AMP	AMP	AMP	AMP	12.22	DiseaseFree	1	12.22	LIVING	1	NO Adjuvant Therapy	TCGA-ZF-AA5P-01	65	AMP	AMP	NONAMP	AMP	AMP	AMP	NONAMP	AMP	NONAMP	NONAMP	NONAMP	NONAMP	AMP	NONAMP	NONAMP	NONAMP	NONAMP	NONAMP	NONAMP	TCGA-ZF-AA5P-01	0	0	0	0
[truncated: 106 more columns]
