# Supplementary material for: A comprehensive molecular characterization of the 8q22.2 region reveals the prognostic relevance of OSR2 mRNA in muscle invasive bladder cancer
Source: PLoS One. 2021 Mar 12;16(3):e0248342. doi: 10.1371/journal.pone.0248342 (PMC7954304; doi:10.1371/journal.pone.0248342)
Supplement: S2 Document — (XLSX) [file pone.0248342.s009.xlsx]

## Sheet: S2 Document
Patientnumber	sex	age	pT_Stage (≤T2=0; ≥T3=1)	pN_Stage (1=N+; 0=N0)	time_death_Followup	DFS Zensor (death=1)	OS Zensor (death=1)	40-delta CT COX6C Mean	40-delta CT OSR2 Mean	COX6C ≥ median	OSR2 ≥ median	COX6C ≥ 75 perc	OSR2 ≥ 75 perc	OSR2 ≥ 25 perc	COX6C ≥ 25 perc	Age
Patient 1	male	82.8795	0	0	82	0	0	35.9598	30.3039	≥ median	< Median	≥ 3rd quartile	< 3rd quartile	≥ 1rd quartile	≥ 1 quartile	≥ 70
Patient 2	female	74.6384	1	0	0	0	0	33.7263	31.8925	< median	≥ Median	< 3rd quartile	≥ 3rd quartile	≥ 1rd quartile	≥ 1 quartile	≥ 70
Patient 3	male	72.7973	0	0	87	0	0	35.093	31.757	≥ median	≥ Median	< 3rd quartile	≥ 3rd quartile	≥ 1rd quartile	≥ 1 quartile	≥ 70
Patient 4	male	71.7205	0	0	44	0	0	34.0538	29.3791	< median	< Median	< 3rd quartile	< 3rd quartile	≥ 1rd quartile	≥ 1 quartile	≥ 70
Patient 5	male	72.2658	1	1	130	0	0	33.7905	30.4615	< median	< Median	< 3rd quartile	< 3rd quartile	≥ 1rd quartile	≥ 1 quartile	≥ 70
Patient 6	female	77.9973	1		6	1	1	35.4143		≥ median	< Median	≥ 3rd quartile	< 3rd quartile	< 1rd quartile	≥ 1 quartile	≥ 70
Patient 7	female	77.8137	1	0	21	1	1	35.424	32.352	≥ median	≥ Median	≥ 3rd quartile	≥ 3rd quartile	≥ 1rd quartile	≥ 1 quartile	≥ 70
Patient 8	female	58.1836	1	1	22	1	1	34.9133	30.9495	≥ median	≥ Median	< 3rd quartile	≥ 3rd quartile	≥ 1rd quartile	≥ 1 quartile	< 70
Patient 9	male	65.7671	0	0	75	0	0	34.3113		< median	< Median	< 3rd quartile	< 3rd quartile	< 1rd quartile	≥ 1 quartile	< 70
Patient 10	male	57.1507	1	1	13	0	1	34.2894	31.1567	< median	≥ Median	< 3rd quartile	≥ 3rd quartile	≥ 1rd quartile	≥ 1 quartile	< 70
Patient 11	female	64.937	1	0	6	1	1	34.31		< median	< Median	< 3rd quartile	< 3rd quartile	≥ 1rd quartile	≥ 1 quartile	< 70
Patient 12	male	71.9836	1		1	0	1	35.5092	31.1053	≥ median	≥ Median	≥ 3rd quartile	< 3rd quartile	≥ 1rd quartile	≥ 1 quartile	≥ 70
Patient 13	male	87.0247	1	1	2	0	1	35.3476		≥ median	< Median	≥ 3rd quartile	< 3rd quartile	< 1rd quartile	≥ 1 quartile	≥ 70
Patient 14	male	80.589	1	1	21	1	1	36.0395	30.7783	≥ median	≥ Median	≥ 3rd quartile	< 3rd quartile	≥ 1rd quartile	≥ 1 quartile	≥ 70
Patient 15	female	75.0164	1		0	0	1	33.4563		< median	< Median	< 3rd quartile	< 3rd quartile	< 1rd quartile	≥ 1 quartile	≥ 70
Patient 16	male	70.3014	0	0	117	0	0	34.5651	30.7168	≥ median	≥ Median	< 3rd quartile	≥ 3rd quartile	≥ 1rd quartile	≥ 1 quartile	≥ 70
Patient 17	male	71.6904	1	0	36	0	0	34.4869	26.723	< median	< Median	< 3rd quartile	< 3rd quartile	< 1rd quartile	≥ 1 quartile	≥ 70
Patient 18	male	82.4137	1	0	48	1	1	34.4572	27.9468	< median	< Median	< 3rd quartile	< 3rd quartile	≥ 1rd quartile	≥ 1 quartile	≥ 70
Patient 19	male	68.1589	0	0	115	0	0	33.9349	29.8563	< median	< Median	< 3rd quartile	< 3rd quartile	≥ 1rd quartile	≥ 1 quartile	< 70
Patient 20	female	86.5068	1	0	85	0	1	35.1855		≥ median	< Median	< 3rd quartile	< 3rd quartile	< 1rd quartile	≥ 1 quartile	≥ 70
Patient 21	male	66.1205	1	1	5	1	1	34.7613	29.572	≥ median	< Median	< 3rd quartile	< 3rd quartile	< 1rd quartile	≥ 1 quartile	< 70
Patient 22	male	69.6548	1	1	12	1	1	33.8165	44.6097	< median	≥ Median	< 3rd quartile	< 3rd quartile	≥ 1rd quartile	≥ 1 quartile	< 70
Patient 23	male	78.0329	1	0	7	1	1	35.1179	30.8442	≥ median	≥ Median	< 3rd quartile	< 3rd quartile	≥ 1rd quartile	≥ 1 quartile	≥ 70
Patient 24	male	77.2685	0		54		1	35.1007	31.3447	≥ median	≥ Median	< 3rd quartile	< 3rd quartile	≥ 1rd quartile	≥ 1 quartile	≥ 70
Patient 25	female	67.8986	1	0	65	0	0	34.3425	29.3532	< median	< Median	< 3rd quartile	< 3rd quartile	< 1rd quartile	≥ 1 quartile	< 70
Patient 26	male	79.6466	1	0	9	1	1	35.7539	30.6086	≥ median	≥ Median	≥ 3rd quartile	≥ 3rd quartile	≥ 1rd quartile	≥ 1 quartile	≥ 70
Patient 27	male	82.1151	1	0	77	0	0	35.1622	31.7213	≥ median	≥ Median	< 3rd quartile	≥ 3rd quartile	≥ 1rd quartile	≥ 1 quartile	≥ 70
Patient 28	male	80.2849	1	0	30	0	0	33.93	30.6366	< median	≥ Median	< 3rd quartile	< 3rd quartile	≥ 1rd quartile	≥ 1 quartile	≥ 70
Patient 29	male	49.6685	1	0	6	0	0	33.7615		< median	< Median	< 3rd quartile	< 3rd quartile	≥ 1rd quartile	≥ 1 quartile	< 70
Patient 30	male	87.4219	1	0	13	0	0	35.5164	31.002	≥ median	≥ Median	≥ 3rd quartile	≥ 3rd quartile	≥ 1rd quartile	≥ 1 quartile	≥ 70
Patient 31	female	73.4493	0	0	9	0	0	33.874		< median	< Median	< 3rd quartile	< 3rd quartile	< 1rd quartile	≥ 1 quartile	≥ 70
Patient 32	male	70.9452	1	1	8	0	0	34.6683	29.0186	≥ median	< Median	< 3rd quartile	< 3rd quartile	< 1rd quartile	≥ 1 quartile	≥ 70
Patient 33	male	45.9753	1	1	6	0	0	35.1615	28.203	≥ median	< Median	< 3rd quartile	< 3rd quartile	< 1rd quartile	≥ 1 quartile	< 70
Patient 34	male	74.9479	1	0	20	0	0	33.0793		< median	< Median	< 3rd quartile	< 3rd quartile	< 1rd quartile	< 1 quartile	≥ 70
Patient 35	male	63.4274	1	0	94	0	0	34.2692	30.8371	< median	≥ Median	< 3rd quartile	< 3rd quartile	≥ 1rd quartile	≥ 1 quartile	< 70
Patient 36	female	57.3616	1	0	12	0	0	33.1945	26.2236	< median	< Median	< 3rd quartile	< 3rd quartile	< 1rd quartile	≥ 1 quartile	< 70
Patient 37	male	74.9233	1	0	92	0	0	35.0562	29.1629	≥ median	< Median	< 3rd quartile	< 3rd quartile	< 1rd quartile	≥ 1 quartile	≥ 70
Patient 38	male	75.8877	1	0	54	0	0	34.2541	30.0073	< median	< Median	< 3rd quartile	< 3rd quartile	≥ 1rd quartile	≥ 1 quartile	≥ 70
Patient 39	male	85.3452	1	0	9	0	0	32.9456		< median	< Median	< 3rd quartile	< 3rd quartile	< 1rd quartile	< 1 quartile	≥ 70
Patient 40	female	47.2712	0	1	88	0	0	34.8607	29.9772	≥ median	< Median	< 3rd quartile	< 3rd quartile	≥ 1rd quartile	≥ 1 quartile	< 70
Patient 41	male	55.5425	0	0	11	0	0	33.8392	27.6817	< median	< Median	< 3rd quartile	< 3rd quartile	< 1rd quartile	≥ 1 quartile	< 70
Patient 42	male	63.9726	1	0	87	0	0	33.4747	27.8765	< median	< Median	< 3rd quartile	< 3rd quartile	< 1rd quartile	≥ 1 quartile	< 70
Patient 43	male	82.411	1		8	0	0	34.7019		≥ median	< Median	< 3rd quartile	< 3rd quartile	< 1rd quartile	≥ 1 quartile	≥ 70
Patient 44	male	58.7178	1	1	11	0	0	31.8926		< median	< Median	< 3rd quartile	< 3rd quartile	< 1rd quartile	< 1 quartile	< 70
Patient 45	male	77.5041	1	0	26	1	1	36.6041	30.8939	≥ median	≥ Median	≥ 3rd quartile	≥ 3rd quartile	≥ 1rd quartile	≥ 1 quartile	≥ 70
Patient 46	male	69.137	1	0	19	0	1	37.0138	32.0981	≥ median	≥ Median	≥ 3rd quartile	≥ 3rd quartile	≥ 1rd quartile	≥ 1 quartile	< 70
